# Supplementary material for: Metatranscriptomics Reveals the Active Bacterial and Eukaryotic Fibrolytic Communities in the Rumen of Dairy Cow Fed a Mixed Diet
Source: Front Microbiol. 2017 Jan 31;8:67. doi: 10.3389/fmicb.2017.00067 (PMC5281551; doi:10.3389/fmicb.2017.00067)
Supplement: Supplementary file 2 [file Data_Sheet_2.XLSX]

## Sheet: Feuil1
Superkingdom	Phylum	Family	ssu rRNA relative abundance into the superkingdom (% of ssu rRNA reads from the same superkingdom)	ssu rRNA relative abundance in the complete microbial community (% of total ssu rRNA reads normalized)
Bacteria	Unclassified bacteria	Bacteria_unclassified	18.5809	13.88
Bacteria	Bacteroidetes	Prevotellaceae	19.9656	15.7141
Bacteria	Firmicutes	Ruminococcaceae	13.179	10.3726
Bacteria	Firmicutes	Lachnospiraceae	9.11289	7.17235
Bacteria	Fibrobacteres	Fibrobacteraceae	6.83113	5.37648
Bacteria	Firmicutes	Christensenellaceae	4.79064	3.7705
Bacteria	Proteobacteria	Succinivibrionaceae	4.31357	3.39502
Bacteria	Bacteroidetes	Bacteroidales_unclassified	2.59859	2.04524
Bacteria	Firmicutes	Clostridiales_unclassified	2.50455	1.97122
Bacteria	Bacteroidetes	Bacteroidetes_unclassified	2.44497	1.92433
Bacteria	Spirochaetae	Spirochaetaceae	2.19616	1.7285
Bacteria	Bacteroidetes	Bacteroidales_BS11_gut_group	1.71634	1.35086
Bacteria	Bacteroidetes	Rikenellaceae	1.61796	1.27342
Bacteria	Firmicutes	Firmicutes_unclassified	1.51569	1.19294
Bacteria	Bacteroidetes	Bacteroidales_RF16_group	1.23652	0.973213
Bacteria	Firmicutes	Peptostreptococcaceae	0.809436	0.637071
Bacteria	Firmicutes	Family_XIII	0.617691	0.486157
Bacteria	Proteobacteria	Desulfovibrionaceae	0.461328	0.363091
Bacteria	Cyanobacteria	Gastranaerophilales_unclassified	0.390794	0.307576
Bacteria	Lentisphaerae	Lentisphaerae_RFP12_gut_group_unclassified	0.369565	0.290868
Bacteria	Proteobacteria	Proteobacteria_unclassified	0.29515	0.232299
Bacteria	Candidate_division_SR1	Candidate_division_SR1_unclassified	0.257029	0.202296
Bacteria	Actinobacteria	Coriobacteriaceae	0.254061	0.19996
Bacteria	Lentisphaerae	Victivallaceae	0.240365	0.189181
Bacteria	Firmicutes	Erysipelotrichaceae	0.238311	0.187564
Bacteria	Tenericutes	Mollicutes_RF9_unclassified	0.230322	0.181276
Bacteria	Bacteroidetes	Bacteroidales_S24-7_group	0.227126	0.178761
Bacteria	Lentisphaerae	BS5_unclassified	0.194255	0.15289
Bacteria	Firmicutes	Clostridiales_unclassified	0.173711	0.136721
Bacteria	Actinobacteria	Intrasporangiaceae	0.170059	0.133846
Bacteria	Bacteroidetes	Bacteroidales_UCG-001	0.153624	0.120911
Bacteria	Firmicutes	Acidaminococcaceae	0.144265	0.113544
Bacteria	Elusimicrobia	Lineage_I_(Endomicrobia)_unclassified	0.118471	0.093243
Bacteria	Lentisphaerae	WCHB1-25_unclassified	0.117101	0.0921651
Bacteria	Proteobacteria	Deltaproteobacteria_unclassified	0.10797	0.0849787
Bacteria	Synergistetes	Synergistaceae	0.0938178	0.0738399
Bacteria	Tenericutes	Anaeroplasmataceae	0.0810349	0.0637789
Bacteria	Proteobacteria	Gammaproteobacteria_unclassified	0.0776109	0.0610841
Bacteria	Bacteroidetes	Bacteroidales_unclassified	0.0723607	0.0569519
Bacteria	Lentisphaerae	Oligosphaeraceae	0.0716759	0.0564129
Bacteria	Lentisphaerae	Lentisphaerae_unclassified	0.0655127	0.0515621
Bacteria	Saccharibacteria	Saccharibacteria_unknown_family	0.0643714	0.0506638
Bacteria	Proteobacteria	Alphaproteobacteria_unclassified	0.0616322	0.0485079
Bacteria	Proteobacteria	Rhodospirillaceae	0.0582081	0.045813
Bacteria	Actinobacteria	Actinobacteria_unclassified	0.0579799	0.0456334
Bacteria	Chloroflexi	Anaerolineaceae	0.0552407	0.0434775
Bacteria	Bacteroidetes	Bacteroidetes_BD2-2_unclassified	0.0538711	0.0423995
Bacteria	Actinobacteria	Actinobacteria_unclassified	0.0536428	0.0422199
Bacteria	Firmicutes	Veillonellaceae	0.043599	0.0343149
Bacteria	Verrucomicrobia	Opitutae_vadinHA64_unclassified	0.0422294	0.0332369
Bacteria	Verrucomicrobia	OPB35_soil_group_unclassified	0.0420012	0.0330573
Bacteria	Actinobacteria	Micrococcales_unclassified	0.0415446	0.0326979
Bacteria	Proteobacteria	GR-WP33-58	0.0415446	0.0326979
Bacteria	Spirochaetae	PL-11B10	0.0413164	0.0325183
Bacteria	Firmicutes	Lactobacillaceae	0.0376641	0.0296437
Bacteria	Spirochaetae	Spirochaetaceae_unclassified	0.0365228	0.0287454
Bacteria	Elusimicrobia	Elusimicrobiaceae	0.0257942	0.0203015
Bacteria	Planctomycetes	Planctomycetaceae	0.0253377	0.0199421
Bacteria	Tenericutes	Mollicutes_unclassified	0.0244246	0.0192235
Bacteria	SHA-109	SHA-109_unclassified	0.0241963	0.0190439
Bacteria	Proteobacteria	Rickettsiales_Incertae_Sedis	0.0237398	0.0186845
Bacteria	Firmicutes	Clostridiales_vadinBB60_group	0.0184896	0.0145524
Bacteria	Bacteroidetes	Bacteroidaceae	0.016207	0.0127558
Bacteria	Chlamydiae	WA-aaa01f12	0.0146091	0.0114982
Bacteria	Verrucomicrobia	Opitutae_unclassified	0.0123264	0.00970159
Bacteria	Proteobacteria	Aeromonadales_unclassified	0.0120982	0.00952193
Bacteria	Verrucomicrobia	Verrucomicrobia_unclassified	0.0100438	0.007905
Bacteria	Proteobacteria	Desulfobulbaceae	0.00890242	0.0070067
Bacteria	Elusimicrobia	Elusimicrobia_unclassified	0.00821762	0.00646772
Bacteria	Proteobacteria	Myxococcales_unclassified	0.00753282	0.00592875
Bacteria	Bacteroidetes	Marinilabiaceae	0.00661975	0.00521011
Bacteria	Proteobacteria	Desulfuromonadales_unclassified	0.00593495	0.00467113
Bacteria	Firmicutes	Selemonadales_unclassified	0.00570668	0.00449148
Bacteria	Firmicutes	Lactobacillales_unclassified	0.00502188	0.0039525
Bacteria	Fibrobacteres	Fibrobacterales_unclassified	0.00479361	0.00377284
Bacteria	Proteobacteria	Tickettsiales_unclassified	0.00479361	0.00377284
Bacteria	Firmicutes	Bacilli_unclassified	0.00456534	0.00359318
Bacteria	Cyanobacteria	Chloroplast_unclassified	0.00388054	0.0030542
Bacteria	Firmicutes	Defluviitaleaceae	0.00342401	0.00269489
Bacteria	Proteobacteria	Desulfovibrionales_unclassified	0.00342401	0.00269489
Bacteria	Actinobacteria	Bifidobacteriaceae	0.00319574	0.00251523
Bacteria	Bacteroidetes	COB_P4-1_termite_group	0.00319574	0.00251523
Bacteria	Firmicutes	Eubacteriaceae	0.00319574	0.00251523
Bacteria	Bacteroidetes	Bacteroidales_Incertae_Sedis	0.00296747	0.00233557
Bacteria	Proteobacteria	Campylobacteraceae	0.00296747	0.00233557
Bacteria	Proteobacteria	Alcaligenaceae	0.00273921	0.00215591
Bacteria	Cyanobacteria	Cyanobacteria_unclassified	0.00251094	0.00197625
Bacteria	Proteobacteria	Rickettsiales Mitochondria	0.00251094	0.00197625
Bacteria	Proteobacteria	Betaproteobacteria_unclassified	0.00228267	0.00179659
Bacteria	Firmicutes	Syntrophomonadaceae	0.00205441	0.00161693
Bacteria	Bacteroidetes	M2PB4-65_termite_group	0.00182614	0.00143727
Bacteria	Proteobacteria	Burkholderiales_unclassified	0.00159787	0.00125761
Bacteria	Bacteroidetes	Porphyromonadaceae	0.0013696	0.00107795
Bacteria	Proteobacteria	Comamonadaceae	0.0013696	0.00107795
Bacteria	Bacteroidetes	ratAN060301C	0.00114134	0.000898295
Bacteria	Bacteroidetes	Flavobacteriaceae	0.00114134	0.000898295
Bacteria	Gracilibacteria	Gracilibacteria_unclassified	0.000913069	0.000718636
Bacteria	Proteobacteria	Rhodospirillales_unclassified	0.000913069	0.000718636
Bacteria	Proteobacteria	Moraxellaceae	0.000913069	0.000718636
Bacteria	Actinobacteria	Actinomycetaceae	0.000684802	0.000538977
Bacteria	Bacteroidetes	Cytophagales_unclassified	0.000684802	0.000538977
Bacteria	Chloroflexi	Chloroflexi_unclassified	0.000684802	0.000538977
Bacteria	Elusimicrobia	Rs-M47_unclassified	0.000684802	0.000538977
Bacteria	Lentisphaerae	Oligosphaerales_unclassified	0.000684802	0.000538977
Bacteria	Proteobacteria	Enterobacteriaceae	0.000684802	0.000538977
Bacteria	Saccharibacteria	Saccharibacteria_unclassified	0.000684802	0.000538977
Bacteria	Tenericutes	Mycoplasmataceae	0.000684802	0.000538977
Bacteria	Candidate_division_WS6	Candidate_division_WS6_unclassified	0.000456534	0.000359318
Bacteria	Firmicutes	Streptococcaceae	0.000456534	0.000359318
Bacteria	Proteobacteria	Alphaproteobacteria_unclassified	0.000456534	0.000359318
Bacteria	Proteobacteria	Myxococcaceae	0.000456534	0.000359318
Bacteria	Proteobacteria	Pasteurellaceae	0.000456534	0.000359318
Bacteria	Proteobacteria	Pseudomonadaceae	0.000456534	0.000359318
Bacteria	Verrucomicrobia	Chthoniobacteraceae	0.000456534	0.000359318
Bacteria	Acidobacteria	AT-s3-28_unclassified	0.000228267	0.000179659
Bacteria	Actinobacteria	Corynebacteriaceae	0.000228267	0.000179659
Bacteria	Actinobacteria	Nocardiaceae	0.000228267	0.000179659
Bacteria	Actinobacteria	Microbacteriaceae	0.000228267	0.000179659
Bacteria	Armatimonadetes	Armatimonadales_unclassified	0.000228267	0.000179659
Bacteria	Armatimonadetes	Armatimonadetes_unclassified	0.000228267	0.000179659
Bacteria	Bacteroidetes	p-2534-18B5_gut_group	0.000228267	0.000179659
Bacteria	Fibrobacteres	Fibrobacteria_unclassified	0.000228267	0.000179659
Bacteria	Firmicutes	Bacillaceae	0.000228267	0.000179659
Bacteria	Firmicutes	Leuconostocaceae	0.000228267	0.000179659
Bacteria	Firmicutes	Family_XI	0.000228267	0.000179659
Bacteria	Firmicutes	Peptococcaceae	0.000228267	0.000179659
Bacteria	Lentisphaerae	ML635J-35_unclassified	0.000228267	0.000179659
Bacteria	Lentisphaerae	Oligosphaeria_unclassified	0.000228267	0.000179659
Bacteria	Proteobacteria	Rhodobacteraceae	0.000228267	0.000179659
Bacteria	Proteobacteria	Coxiellaceae	0.000228267	0.000179659
Bacteria	Tenericutes	NB1-n_unclassified	0.000228267	0.000179659
Archaea	Euryarcheota	Methanobacteriaceae	49.74	0.32
Archaea	Euryarcheota	Methanosarcinaceae	0.07	0.00143727
Archaea	Euryarcheota	unclassified Methanobacteria	0.0195561	0.000359318
Archaea	Euryarcheota	Methanomassiliicoccaceae	50.09	0.33
Archaea	Euryarcheota	unclassified Euryarcheota	0.07	0.00143727
Eukaryota	Archaeplastida	Phragmoplastophyta	0.0615098	0.0109983
Eukaryota	Excavata	Hypotrichomonadea	0.0941286	0.0213622
Eukaryota	Excavata	Trichomonadea	0.144455	0.0213622
Eukaryota	Excavata	unclassified_Excavata	0.289842	0.07
Eukaryota	Opisthokonta	Neocallimastigomycota	2.67661	0.61
Eukaryota	SAR	Intramacronucleata	90.4026	20.45
Eukaryota	SAR	Alveolata_unclassified	2.60485	0.04
Eukaryota	SAR	SAR_unclassified	3.726	0.6
