# Supplementary material for: Metatranscriptomics Reveals the Active Bacterial and Eukaryotic Fibrolytic Communities in the Rumen of Dairy Cow Fed a Mixed Diet
Source: Front Microbiol. 2017 Jan 31;8:67. doi: 10.3389/fmicb.2017.00067 (PMC5281551; doi:10.3389/fmicb.2017.00067)
Supplement: Supplementary file 3 [file Data_Sheet_3.XLSX]

## Sheet: dbCAN ouput
	Family	Substrate	Known activites (GH, CE, PL, AA), binding specificities (CBM)	Reads count	Relative abundance (% total GH, CE and PL)
Glycoside hydrolases	GH94	C	cellobiose phosphorylase (EC 2.4.1.20); laminaribiose phosphorylase (EC 2.4.1.31); cellodextrin phosphorylase (EC 2.4.1.49); chitobiose phosphorylase (EC 2.4.1.-); cyclic β-1,2-glucan synthase (EC 2.4.1.-); cellobionic acid phosphorylase (EC 2.4.1.-); β-1,2-oligoglucan phosphorylase (EC 2.4.1.-)	818	6.68464
	GH2	P, H	β-galactosidase (EC 3.2.1.23) ; β-mannosidase (EC 3.2.1.25); β-glucuronidase (EC 3.2.1.31); α-L-arabinofuranosidase (EC 3.2.1.55); mannosylglycoprotein endo-β-mannosidase (EC 3.2.1.152); exo-β-glucosaminidase (EC 3.2.1.165)	639	5.22187
	GH13	S	α-amylase (EC 3.2.1.1); pullulanase (EC 3.2.1.41); cyclomaltodextrin glucanotransferase (EC 2.4.1.19); cyclomaltodextrinase (EC 3.2.1.54); trehalose-6-phosphate hydrolase (EC 3.2.1.93); oligo-α-glucosidase (EC 3.2.1.10); maltogenic amylase (EC 3.2.1.133); neopullulanase (EC 3.2.1.135); α-glucosidase (EC 3.2.1.20); maltotetraose-forming α-amylase (EC 3.2.1.60); isoamylase (EC 3.2.1.68); glucodextr…	625	5.10746
	GH43	P, H	β-xylosidase (EC 3.2.1.37); α-L-arabinofuranosidase (EC 3.2.1.55); arabinanase (EC 3.2.1.99); xylanase (EC 3.2.1.8); galactan 1,3-β-galactosidase (EC 3.2.1.145); α-1,2-L-arabinofuranosidase (EC 3.2.1.-); exo-α-1,5-L-arabinofuranosidase (EC 3.2.1.-); [inverting] exo-α-1,5-L-arabinanase (EC 3.2.1.-); β-1,3-xylosidase (EC 3.2.1.-)	486	3.97156
	GH77	S	amylomaltase or 4-α-glucanotransferase (EC 2.4.1.25)	478	3.90619
	GH9	C	endoglucanase (EC 3.2.1.4); endo-β-1,3(4)-glucanase / lichenase-laminarinase (EC 3.2.1.6); β-glucosidase (EC 3.2.1.21); lichenase / endo-β-1,3-1,4-glucanase (EC 3.2.1.73); exo-β-1,4-glucanase / cellodextrinase (EC 3.2.1.74); cellobiohydrolase (EC 3.2.1.91); xyloglucan-specific endo-β-1,4-glucanase / endo-xyloglucanase (EC 3.2.1.151); exo-β-glucosaminidase (EC 3.2.1.165)	452	3.69372
	GH10	P, H	endo-1,4-β-xylanase (EC 3.2.1.8); endo-1,3-β-xylanase (EC 3.2.1.32); tomatinase (EC 3.2.1.-)	393	3.21157
	GH3	P, C, H	β-glucosidase (EC 3.2.1.21); xylan 1,4-β-xylosidase (EC 3.2.1.37); β-glucosylceramidase (EC 3.2.1.45); β-N-acetylhexosaminidase (EC 3.2.1.52); α-L-arabinofuranosidase (EC 3.2.1.55); glucan 1,3-β-glucosidase (EC 3.2.1.58); glucan 1,4-β-glucosidase (EC 3.2.1.74); isoprimeverose-producing oligoxyloglucan hydrolase (EC 3.2.1.120); coniferin β-glucosidase (EC 3.2.1.126); exo-1,3-1,4-glucanase (EC 3.2.…	387	3.16254
	GH48	C	reducing end-acting cellobiohydrolase (EC 3.2.1.176); endo-β-1,4-glucanase (EC 3.2.1.4); chitinase (EC 3.2.1.14)	369	3.01544
	GH11	H	endo-β-1,4-xylanase (EC 3.2.1.8); endo-β-1,3-xylanase (EC 3.2.1.32)	352	2.87652
	GH51	P, C, H	endoglucanase (EC 3.2.1.4); endo-β-1,4-xylanase (EC 3.2.1.8); β-xylosidase (EC 3.2.1.37); α-L-arabinofuranosidase (EC 3.2.1.55)	339	2.77029
	GH97	S	glucoamylase (EC 3.2.1.3); α-glucosidase (EC 3.2.1.20); α-galactosidase (EC 3.2.1.22)	338	2.76211
	GH5	P, C, H	chitosanase (EC 3.2.1.132); β-mannosidase (EC 3.2.1.25); endo-β-1,4-glucanase / cellulase (EC 3.2.1.4); glucan β-1,3-glucosidase (EC 3.2.1.58); licheninase (EC 3.2.1.73); glucan endo-1,6-β-glucosidase (EC 3.2.1.75); mannan endo-β-1,4-mannosidase (EC 3.2.1.78); endo-β-1,4-xylanase (EC 3.2.1.8); cellulose β-1,4-cellobiosidase (EC 3.2.1.91); β-1,3-mannanase (EC 3.2.1.-); xyloglucan-specific endo-β-1…	334	2.72943
	GH31	S	α-glucosidases, α-xylosidases, isomaltosyltransferases, maltase/glucoamylases	326	2.66405
	GH45	C	endoglucanase (EC 3.2.1.4)	200	1.63439
	GH28	P	polygalacturonase (EC 3.2.1.15); exo-polygalacturonase (EC 3.2.1.67); exo-polygalacturonosidase (EC 3.2.1.82); rhamnogalacturonase (EC 3.2.1.171); rhamnogalacturonan α-1,2-galacturonohydrolase (EC 3.2.1.173); rhamnogalacturonan α-L-rhamnopyranohydrolase (EC 3.2.1.174); endo-xylogalacturonan hydrolase (EC 3.2.1.-)	196	1.6017
	GH105	P	unsaturated rhamnogalacturonyl hydrolase (EC 3.2.1.172); d-4,5-unsaturated β-glucuronyl hydrolase (EC 3.2.1.-)	196	1.6017
	GH95	H	α-1,2-L-fucosidase (EC 3.2.1.63); α-L-fucosidase (EC 3.2.1.51)	189	1.5445
	GH133	S	amylo-α-1,6-glucosidase (EC 3.2.1.33);	173	1.41375
	GH36	H	α-galactosidase (EC 3.2.1.22); α-N-acetylgalactosaminidase (EC 3.2.1.49); stachyose synthase (EC 2.4.1.67); raffinose synthase (EC 2.4.1.82)	167	1.36471
	GH25		lysozyme (EC 3.2.1.17)	158	1.29117
	GH26	H	β-mannanase (EC 3.2.1.78); β-1,3-xylanase (EC 3.2.1.32); lichenase / endo-β-1,3-1,4-glucanase (EC 3.2.1.73); mannobiose-producing exo-β-mannanase (EC 3.2.1.-)	140	1.14407
	GH106	P	α-L-rhamnosidase (EC 3.2.1.40)	136	1.11138
	GH8	C, H	chitosanase (EC 3.2.1.132); cellulase (EC 3.2.1.4); licheninase (EC 3.2.1.73); endo-1,4-β-xylanase (EC 3.2.1.8); reducing-end-xylose releasing exo-oligoxylanase (EC 3.2.1.156)	128	1.04601
	GH115	H	xylan α-1,2-glucuronidase (3.2.1.131); α-(4-O-methyl)-glucuronidase (3.2.1.-)	125	1.02149
	GH32		invertase (EC 3.2.1.26); endo-inulinase (EC 3.2.1.7); β-2,6-fructan 6-levanbiohydrolase (EC 3.2.1.64); endo-levanase (EC 3.2.1.65); exo-inulinase (EC 3.2.1.80); fructan β-(2,1)-fructosidase/1-exohydrolase (EC 3.2.1.153); fructan β-(2,6)-fructosidase/6-exohydrolase (EC 3.2.1.154); sucrose:sucrose 1-fructosyltransferase (EC 2.4.1.99); fructan:fructan 1-fructosyltransferase (EC 2.4.1.100); sucrose:f…	110	0.898913
	GH109		α-N-acetylgalactosaminidase	109	0.890741
	GH78	P	α-L-rhamnosidase (EC 3.2.1.40)	107	0.874397
	GH127	P	β-L-arabinofuranosidase (EC 3.2.1.185)	104	0.849882
	GH57	S, H	α-amylase (EC 3.2.1.1); α-galactosidase (EC 3.2.1.22); amylopullulanase (EC 3.2.1.41); cyclomaltodextrinase (EC 3.2.1.54); branching enzyme (EC 2.4.1.18); 4-α-glucanotransferase (EC 2.4.1.25)	97	0.792678
	GH53	P	endo-β-1,4-galactanase (EC 3.2.1.89)	91	0.743646
	GH130		1-β-D-mannopyranosyl-4-D-glucopyranose:phosphate α-D-mannosyltransferase (EC 2.4.1.281); β-1,4-mannooligosaccharide phosphorylase (EC 2.4.1.-)	89	0.727302
	GH30	P, H	endo-β-1,4-xylanase (EC 3.2.1.8); β-glucosidase (3.2.1.21); β-glucuronidase (EC 3.2.1.31); β-xylosidase (EC 3.2.1.37); β-fucosidase (EC 3.2.1.38); glucosylceramidase (EC 3.2.1.45); β-1,6-glucanase (EC 3.2.1.75); glucuronoarabinoxylan endo-β-1,4-xylanase (EC 3.2.1.136); endo-β-1,6-galactanase (EC:3.2.1.164); [reducing end] β-xylosidase (EC 3.2.1.-)	84	0.686443
	GH67	H	α-glucuronidase (EC 3.2.1.139); xylan α-1,2-glucuronidase (EC 3.2.1.131)	82	0.670099
	GH124	C	endoglucanase (EC 3.2.1.4)	71	0.580208
	GH27	H	α-galactosidase (EC 3.2.1.22); α-N-acetylgalactosaminidase (EC 3.2.1.49); isomalto-dextranase (EC 3.2.1.94); β-L-arabinopyranosidase (EC 3.2.1.88); galactan:galactan galactosyltransferase (EC 2.4.1.-)	70	0.572036
	GH29	H	α-L-fucosidase (EC 3.2.1.51); α-1,3/1,4-L-fucosidase (EC 3.2.1.111)	70	0.572036
	GH1	C, H	β-glucosidase (EC 3.2.1.21); β-galactosidase (EC 3.2.1.23); β-mannosidase (EC 3.2.1.25); β-glucuronidase (EC 3.2.1.31); β-xylosidase (EC 3.2.1.37); β-D-fucosidase (EC 3.2.1.38); phlorizin hydrolase (EC 3.2.1.62); exo-β-1,4-glucanase (EC 3.2.1.74); 6-phospho-β-galactosidase (EC 3.2.1.85); 6-phospho-β-glucosidase (EC 3.2.1.86); strictosidine β-glucosidase (EC 3.2.1.105); lactase (EC 3.2.1.108); amy…	67	0.54752
	GH117		α-1,3-L-neoagarooligosaccharide hydrolase (EC 3.2.1.-); α-1,3-L-neoagarobiase / neoagarobiose hydrolase (EC 3.2.1.-)	64	0.523004
	GH92	H	mannosyl-oligosaccharide α-1,2-mannosidase (EC 3.2.1.113); mannosyl-oligosaccharide α-1,3-mannosidase (EC 3.2.1.-); mannosyl-oligosaccharide α-1,6-mannosidase (EC 3.2.1.-); α-mannosidase (EC 3.2.1.24); α-1,2-mannosidase (EC 3.2.1.-); α-1,3-mannosidase (EC 3.2.1.-); α-1,4-mannosidase (EC 3.2.1.-); mannosyl-1-phosphodiester α-1,P-mannosidase (EC 3.2.1.-)	60	0.490316
	GH35	P, H	β-galactosidase (EC 3.2.1.23); exo-β-glucosaminidase (EC 3.2.1.165); exo-β-1,4-galactanase (EC 3.2.1.-); β-1,3-galactosidase (EC 3.2.1.-)	53	0.433113
	GH20		β-hexosaminidase (EC 3.2.1.52); lacto-N-biosidase (EC 3.2.1.140); β-1,6-N-acetylglucosaminidase) (EC 3.2.1.-); β-6-SO3-N-acetylglucosaminidase (EC 3.2.1.-)	53	0.433113
	GH16	H	xyloglucan:xyloglucosyltransferase (EC 2.4.1.207); keratan-sulfate endo-1,4-β-galactosidase (EC 3.2.1.103); endo-1,3-β-glucanase (EC 3.2.1.39); endo-1,3(4)-β-glucanase (EC 3.2.1.6); licheninase (EC 3.2.1.73); β-agarase (EC 3.2.1.81); κ-carrageenase (EC 3.2.1.83); xyloglucanase (EC 3.2.1.151); endo-β-1,3-galactanase (EC 3.2.1.181); β-porphyranase (EC 3.2.1.178); hyaluronidase (EC 3.2.1.35); endo-β…	52	0.424941
	GH23		lysozyme type G (EC 3.2.1.17); peptidoglycan lyase (EC 4.2.2.n1) also known in the literature as peptidoglycan lytic transglycosylase; chitinase (EC 3.2.1.14)	46	0.375909
	GH74	C, H	endoglucanase (EC 3.2.1.4); oligoxyloglucan reducing end-specific cellobiohydrolase (EC 3.2.1.150); xyloglucanase (EC 3.2.1.151)	38	0.310534
	GH42	P, H	β-galactosidase (EC 3.2.1.23); α-L-arabinopyranosidase (EC 3.2.1.-)	37	0.302362
	GH119		α-amylase (EC 3.2.1.1)	34	0.277846
	GH89		α-N-acetylglucosaminidase (EC 3.2.1.50)	33	0.269674
	GH73		lysozyme (EC 3.2.1.17); mannosyl-glycoprotein endo-β-N-acetylglucosaminidase (EC 3.2.1.96); peptidoglycan hydrolase with endo-β-N-acetylglucosaminidase specificity (EC 3.2.1.-)	32	0.261502
	GH70		dextransucrase (EC 2.4.1.5); alternansucrase (EC 2.4.1.140); reuteransucrase (EC 2.4.1.-); α-4,6-glucanotransferase (EC 2.4.1.-); α-1,2-branched dextransucrase (EC 2.4.1.-)	31	0.25333
	GH18		chitinase (EC 3.2.1.14); lysozyme (EC 3.2.1.17); endo-β-N-acetylglucosaminidase (EC 3.2.1.96); peptidoglycan hydrolase with endo-β-N-acetylglucosaminidase specificity (EC 3.2.1.-); Nod factor hydrolase (EC 3.2.1.-); xylanase inhibitor; concanavalin B; narbonin	30	0.245158
	GH6	C, H	endoglucanase (EC 3.2.1.4); cellobiohydrolase (EC 3.2.1.91)	28	0.228814
	GH24		lysozyme (EC 3.2.1.17)	25	0.204298
	GH4	S, H, P	maltose-6-phosphate glucosidase (EC 3.2.1.122); α-glucosidase (EC 3.2.1.20); α-galactosidase (EC 3.2.1.22); 6-phospho-β-glucosidase (EC 3.2.1.86); α-glucuronidase (EC 3.2.1.139); α-galacturonase (EC 3.2.1.67); palatinase (EC 3.2.1.-)	20	0.163439
	GH120		β-xylosidase (EC 3.2.1.37)	19	0.155267
	GH39	H	α-L-iduronidase (EC 3.2.1.76); β-xylosidase (EC 3.2.1.37)	18	0.147095
	GH88		d-4,5-unsaturated β-glucuronyl hydrolase (EC 3.2.1.-)	17	0.138923
	GH44	C, H	endoglucanase (EC 3.2.1.4); xyloglucanase (EC 3.2.1.151)	16	0.130751
	GH33		sialidase or neuraminidase (EC 3.2.1.18); trans-sialidase (EC 2.4.1.-); 2-keto-3-deoxynononic acid sialidase (EC 3.2.1.-)	13	0.106235
	GH38	H	α-mannosidase (EC 3.2.1.24); mannosyl-oligosaccharide α-1,2-mannosidase (EC 3.2.1.113); mannosyl-oligosaccharide α-1,3-1,6-mannosidase (EC 3.2.1.114); α-2-O-mannosylglycerate hydrolase (EC 3.2.1.170); mannosyl-oligosaccharide α-1,3-mannosidase (EC 3.2.1.-)	13	0.106235
	GH125		exo-α-1,6-mannosidase (EC 3.2.1.-)	13	0.106235
	GH98		blood-group endo-β-1,4-galactosidase (EC 3.2.1.102); blood group A- and B-cleaving endo-β-1,4-galactosidase (EC 3.2.1.-)	12	0.0980633
	GH55		exo-β-1,3-glucanase (EC 3.2.1.58); endo-β-1,3-glucanase (EC 3.2.1.39)	12	0.0980633
	GH65		α,α-trehalase (EC 3.2.1.28); maltose phosphorylase (EC 2.4.1.8); trehalose phosphorylase (EC 2.4.1.64); kojibiose phosphorylase (EC 2.4.1.230); trehalose-6-phosphate phosphorylase (EC 2.4.1.216); nigerose phosphorylase (EC 2.4.1.279); 3-O-α-glucopyranosyl-L-rhamnose phosphorylase (EC 2.4.1.282); 2-O-α-glucopyranosylglycerol: phosphate β-glucosyltransferase (EC 2.4.1.-)	11	0.0898913
	GH112		lacto-N-biose phosphorylase or galacto-N-biose phosphorylase (EC 2.4.1.211); D-galactosyl-β-1,4-L-rhamnose phosphorylase (EC 2.4.1.247); galacto-N-biose/lacto-N-biose phosphorylase (EC 2.4.1.-)	10	0.0817194
	GH128		β-1,3-glucanase (EC 3.2.1.39)	9	0.0735474
	GH63	S	processing α-glucosidase (EC 3.2.1.106); α-1,3-glucosidase (EC 3.2.1.84); α-glucosidase (EC 3.2.1.20); mannosylglycerate α-mannosidase / mannosylglycerate hydrolase (EC 3.2.1.170)	8	0.0653755
	GH76		α-1,6-mannanase (EC 3.2.1.101)	8	0.0653755
	GH59		β-galactosidase (EC 3.2.1.23); galactocerebrosidase (EC 3.2.1.46)	7	0.0572036
	GH110	H	α-galactosidase (EC 3.2.1.22); α-1,3-galactosidase (EC 3.2.1.-)	6	0.0490316
	GH121		β-L-arabinobiosidase (EC 3.2.1.-)	6	0.0490316
	GH37		α,α-trehalase (EC 3.2.1.28).	6	0.0490316
	GH82		Ι-carrageenase (EC 3.2.1.157)	6	0.0490316
	GH87		mycodextranase (EC 3.2.1.61); α-1,3-glucanase (EC 3.2.1.59)	5	0.0408597
	GH129		α-N-acetylgalactosaminidase (EC 3.2.1.49);	5	0.0408597
	GH93	P, H	exo-α-L-1,5-arabinanase (EC 3.2.1.-)	5	0.0408597
	GH19		chitinase (EC 3.2.1.14); lysozyme (EC 3.2.1.17)	4	0.0326878
	GH116		β-glucosidase (EC 3.2.1.21); β-xylosidase (EC 3.2.1.37); acid β-glucosidase/β-glucosylceramidase (EC 3.2.1.45); β-N-acetylglucosaminidase (EC 3.2.1.52)	4	0.0326878
	GH84		N-acetyl β-glucosaminidase (EC 3.2.1.52); hyaluronidase (EC 3.2.1.35); [protein]-3-O-(GlcNAc)-L-Ser/Thr β-N-acetylglucosaminidase (EC 3.2.1.169)	4	0.0326878
	GH123		glycosphingolipid β-N-acetylgalactosaminidase (EC 3.2.1.-)	4	0.0326878
	GH103		peptidoglycan lytic transglycosylase (EC 3.2.1.-)	3	0.0245158
	GH50		β-agarase (EC 3.2.1.81)	3	0.0245158
	GH14	S	β-amylase (EC 3.2.1.2)	3	0.0245158
	GH15	S	glucoamylase (EC 3.2.1.3); glucodextranase (EC 3.2.1.70); α,α-trehalase (EC 3.2.1.28)	3	0.0245158
	GH64		β-1,3-glucanase (EC 3.2.1.39)	3	0.0245158
	GH54	P, H	α-L-arabinofuranosidase (EC 3.2.1.55); β-xylosidase (EC 3.2.1.37)	3	0.0245158
	GH114		endo-α-1,4-polygalactosaminidase (EC 3.2.1.109)	3	0.0245158
	GH108		N-acetylmuramidase (EC 3.2.1.17)	2	0.0163439
	GH113	H	β-mannanase (EC 3.2.1.78)	2	0.0163439
	GH126	S	α-amylase (EC 3.2.1.-)	2	0.0163439
	GH86		β-agarase (EC 3.2.1.81); β-porphyranase (EC 3.2.1.178)	2	0.0163439
	GH66		cycloisomaltooligosaccharide glucanotransferase (EC 2.4.1.248); dextranase (EC 3.2.1.11).	1	0.00817194
	GH99		glycoprotein endo-α-1,2-mannosidase (EC 3.2.1.130)	1	0.00817194
	GH46		chitosanase (EC 3.2.1.132)	1	0.00817194
	GH100		alkaline and neutral invertase (EC 3.2.1.26)	1	0.00817194
	GH101		endo-α-N-acetylgalactosaminidase (EC 3.2.1.97)	1	0.00817194
	GH22		lysozyme type C (EC 3.2.1.17); lysozyme type i (EC 3.2.1.17); α-lactalbumin	1	0.00817194
	GH49		dextranase (EC 3.2.1.11); isopullulanase (EC 3.2.1.57); dextran 1,6-α-isomaltotriosidase (EC 3.2.1.95).	1	0.00817194
	GH79		β-glucuronidase (EC 3.2.1.31); hyaluronoglucuronidase (EC 3.2.1.36); heparanase (EC 3.2.1.166); baicalin β-glucuronidase (EC 3.2.1.167); β-4-O-methyl-glucuronidase (EC 3.2.1.-)	1	0.00817194
			Total GH	10209
Carbohydrate esterase	CE1	H	acetyl xylan esterase (EC 3.1.1.72); cinnamoyl esterase (EC 3.1.1.-); feruloyl esterase (EC 3.1.1.73); carboxylesterase (EC 3.1.1.1); S-formylglutathione hydrolase (EC 3.1.2.12); diacylglycerol O-acyltransferase (EC 2.3.1.20); trehalose 6-O-mycolyltransferase (EC 2.3.1.122)	291	2.37803
	CE10		arylesterase (EC 3.1.1.-); carboxyl esterase (EC 3.1.1.3); acetylcholinesterase (EC 3.1.1.7); cholinesterase (EC 3.1.1.8); sterol esterase (EC 3.1.1.13); brefeldin A esterase (EC 3.1.1.-). -> withdrawn from CAZy database	224	1.83051
	CE8	P	pectin methylesterase (EC 3.1.1.11).	153	1.25031
	CE11		UDP-3-0-acyl N-acetylglucosamine deacetylase (EC 3.5.1.-)	124	1.01332
	CE12	P, H	pectin acetylesterase (EC 3.1.1.-); rhamnogalacturonan acetylesterase (EC 3.1.1.-); acetyl xylan esterase (EC 3.1.1.72)	110	0.898913
	CE9		N-acetylglucosamine 6-phosphate deacetylase (EC 3.5.1.25); N-acetylglucosamine 6-phosphate deacetylase (EC 3.5.1.80)	101	0.825366
	CE4	H	acetyl xylan esterase (EC 3.1.1.72); chitin deacetylase (EC 3.5.1.41); chitooligosaccharide deacetylase (EC 3.5.1.-); peptidoglycan GlcNAc deacetylase (EC 3.5.1.-); peptidoglycan N-acetylmuramic acid deacetylase (EC 3.5.1.-).	92	0.751818
	CE15	H	4-O-methyl-glucuronoyl methylesterase (EC 3.1.1.-)	83	0.678271
	CE7	H	acetyl xylan esterase (EC 3.1.1.72); cephalosporin-C deacetylase (EC 3.1.1.41).	65	0.531176
	CE6	H	acetyl xylan esterase (EC 3.1.1.72).	64	0.523004
	CE2	H	acetyl xylan esterase (EC 3.1.1.72)	56	0.457629
	CE3	H	acetyl xylan esterase (EC 3.1.1.72)	26	0.21247
	CE14		N-acetyl-1-D-myo-inosityl-2-amino-2-deoxy-α-D-glucopyranoside deacetylase (EC 3.5.1.89); diacetylchitobiose deacetylase (EC 3.5.1.-); mycothiol S-conjugate amidase (EC 3.5.1.-)	14	0.114407
	CE13	P	pectin acetylesterase (EC 3.1.1.-)	1	0.00817194
			Total CE	1404
Polysaccharide lyases	PL11	P	rhamnogalacturonan lyase (EC 4.2.2.-); exo-unsaturated rhamnogalacturonan lyase (EC 4.2.2.-)	266	2.17374
	PL1	P	pectate lyase (EC 4.2.2.2); exo-pectate lyase (EC 4.2.2.9); pectin lyase (EC 4.2.2.10).	128	1.04601
	PL9	P	pectate lyase (EC 4.2.2.2); exopolygalacturonate lyase (EC 4.2.2.9); thiopeptidoglycan lyase (EC 4.2.2.-).	119	0.972461
	PL10	P	pectate lyase (EC 4.2.2.2)	32	0.261502
	PL22		oligogalacturonate lyase / oligogalacturonide lyase (EC 4.2.2.6)	21	0.171611
	PL6		alginate lyase (EC 4.2.2.3); chondroitinase B (EC 4.2.2.19); MG-specific alginate lyase (EC 4.2.2.-)	20	0.163439
	PL4	P	rhamnogalacturonan lyase (EC 4.2.2.-).	12	0.0980633
	PL12		heparin-sulfate lyase (EC 4.2.2.8)	10	0.0817194
	PL21		heparin lyase (EC 4.2.2.7); heparin-sulfate lyase (EC 4.2.2.8); acharan-sulfate lyase (EC 4.2.2.-)	6	0.0490316
	PL17		alginate lyase (EC 4.2.2.3); oligoalginate lyase (EC 4.2.2.-)	4	0.0326878
	PL15		oligo-alginate lyase (EC 4.2.2.-); alginate lyase (EC 4.2.2.3)	2	0.0163439
	PL3	P	pectate lyase (EC 4.2.2.2).	2	0.0163439
	PL8		hyaluronate lyase (EC 4.2.2.1); chondroitin AC lyase (EC 4.2.2.5); xanthan lyase (EC 4.2.2.12); chondroitin ABC lyase (EC 4.2.2.20)	2	0.0163439
			Total PL	624
Auxiliary activities	AA3		cellobiose dehydrogenase (EC 1.1.99.18); glucose 1-oxidase (EC 1.1.3.4); aryl alcohol oxidase (EC 1.1.3.7); alcohol oxidase (EC 1.1.3.13); pyranose oxidase (EC 1.1.3.10)	54
	AA8		Iron reductase domain	44
	AA6		1,4-benzoquinone reductase (EC. 1.6.5.6)	26
	AA5		Oxidase with oxygen as acceptor (EC 1.1.3.-); galactose oxidase (EC 1.1.3.9); glyoxal oxidase (EC 1.1.3.-)	14
	AA7		glucooligosaccharide oxidase (EC 1.1.3.-); chitooligosaccharide oxidase (EC 1.1.3.-)	10
	AA4		vanillyl-alcohol oxidase (EC 1.1.3.38)	8
	AA1		Laccase / p-diphenol:oxygen oxidoreductase / ferroxidase (EC 1.10.3.2); ; ferroxidase (EC 1.10.3.-); Laccase-like multicopper oxidase (EC 1.10.3.-)	2
	AA2		manganese peroxidase (EC 1.11.1.13); versatile peroxidase (EC 1.11.1.16); lignin peroxidase (EC 1.11.1.14); peroxidase (EC 1.11.1.-)	2
	AA12		The pyrroloquinoline quinone-dependent oxidoreductase activity was demonstrated for the CC1G_09525 protein of Coprinopsis cinerea.	1
			Total AA	161
Carbohydrate Binding Modules	CBM37		xylan, chitin, microcrystalline and phosphoric-acid swollen cellulose, alfalfa cell walls, banana stem and wheat straw	260
	CBM50		chitin, peptidoglycan	160
	CBM4		xylan, β-1,3-glucan, β-1,3-1,4-glucan, β-1,6-glucan, amorphous cellulose but not with crystalline cellulose.	155
	CBM48		glycogen	155
	CBM6		amorphous cellulose, β-1,4-xylan, β-1,3-glucan, β-1,3-1,4-glucan, β-1,4-glucan	155
	CBM35		xylan, decorated soluble mannans and mannooligosaccharides, β-galactan	90
	CBM26		starch	88
	CBM22		mixed β-1,3/β-1,4-glucans	78
	CBM13		These modules were first identified in several plant lectins such as ricin or agglutinin of Ricinus communis which bind galactose residues. These modules have since been found in a number of other proteins of various functions including glycoside hydrolases and glycosyltransferases. While in the plant lectins this module binds mannose, binding to xylan has been demonstrated in the Streptomyces li…	63
	CBM61		β-1,4-galactan	63
	CBM32		galactose, lactose, polygalacturonic acid, β-D-galactosyl-1,4-β-D-N-acetylglucosamine	58
	CBM56		β-1,3-glucan b	54
	CBM20		starch, cyclodextrins	48
	CBM67		L-rhamnose	45
	CBM11		β-1,4-glucan, β-1,3-1,4-mixed linked glucans	35
	CBM36		xylans, xylooligosaccharides	29
	CBM44		cellulose, xyloglucan	19
	CBM5		chitin	19
	CBM62		galactose moieties found on xyloglucan, arabinogalactan and galactomannan	19
	CBM18		chitin	18
	CBM60		xylan	16
	CBM16		cellulose, glucomannan	15
	CBM3		cellulose, chitin	14
	CBM12		chitin	12
	CBM63		cellulose	12
	CBM30		cellulose	10
	CBM2		cellulose, chitin, xylan	8
	CBM38		inulin	8
	CBM9		cellulose	7
	CBM25		starch	6
	CBM41		α-glucans amylose, amylopectin, pullulan, and oligosaccharide fragments derived from pullulanases	6
	CBM46		cellulose	6
	CBM34		starch	5
	CBM51		galactose	4
	CBM57			4
	CBM1		cellulose, chitin	3
	CBM10		cellulose	3
	CBM14		chitin	3
	CBM29		mannan/glucomannan	3
	CBM47		fucose	3
	CBM65		β-glucans, xyloglucan	3
	CBM69		starch	3
	CBM40		sialic acid	2
	CBM42		arabinofuranose	2
	CBM45		starch	2
	CBM49		crystalline cellulose	2
	CBM66		fructans	2
	CBM21		starch	1
	CBM27		mannan	1
	CBM52		β-1,3-glucan	1
	CBM54		xylan, yeast cell wall glucan, chitin	1
	CBM71		lactose, β-D-galactosyl-1,4-β-D-N-acetylglucosamine	1
			Total CBM	1780
	cohesin (pfam00963)		Cohesin domain	210
	dockerin (pfam00404)		Dockerin type I repeat	356
	susC (pfam07715)		TonB-dependant receptor plug domain	534
	susC (pfam00593)		TonB dependant receptor	88
	susD (pfam07980)		susD family	885
	susD-like (pfam12741)		SusD and RagB outer membrane lipoprotein	32
	susD-like_2 (pfam12771)		Starch-binding associating with outer membrane	0
	susD-like_3 (pfam14322)		Starch-binding associating with outer membrane	0
