# Supplementary material for: Metatranscriptomics Reveals the Active Bacterial and Eukaryotic Fibrolytic Communities in the Rumen of Dairy Cow Fed a Mixed Diet
Source: Front Microbiol. 2017 Jan 31;8:67. doi: 10.3389/fmicb.2017.00067 (PMC5281551; doi:10.3389/fmicb.2017.00067)
Supplement: Supplementary file 4 [file Data_Sheet_4.XLSX]

## Sheet: Feuil1
	dbCAN	BLASTX against CAZyDB		BLASTX against NR database				MEGAN (taxonomic mining)
sequence_id	CAZy family	CAZyDB best hit	e-value	NR best hit	NR best hit description	Identity %	e-value	Bitscore treshold of 50	Bitscore treshold of 90
dbCAN_positive_1	CE7	gi|294473909|gb|ADE83298.1| carbohydrate esterase, family 7 glycosyl hydrolase, family 26 [Prevotella ruminicola 23]	2e-21	gi|697059059|ref|WP_033148691.1|	acetyl xylan esterase, partial [Prevotella sp. P6B1]	81.25	2e-26	Prevotella	Prevotella
dbCAN_positive_2	GH9	gi|156072352|gb|ABU45498.1| endoglucanase 1 [Fibrobacter succinogenes subsp. succinogenes S85]	4e-17	gi|506212363|ref|WP_015732138.1|	glycoside hydrolase [Fibrobacter succinogenes]	75.56	5e-13	Fibrobacter	Not assigned
dbCAN_positive_3	GH31	gi|324317584|gb|ADY35475.1| glycoside hydrolase family 31 [Bacteroides salanitronis DSM 18170]	1e-26	gi|671552670|ref|WP_031535310.1|	MULTISPECIES: alpha-xylosidase [Bacteroides]	65	3e-24	Bacteroidetes	Bacteroidetes
dbCAN_positive_4	GH10	gi|322512604|gb|ADX05708.1| putative carbohydrate active enzyme [uncultured organism]	6e-17	gi|322512604|gb|ADX05708.1|	putative carbohydrate-active enzyme [uncultured organism]	50.82	6e-12	Bacteria	Not assigned
dbCAN_positive_5	CE10	gi|336308916|gb|AEI52017.1| Acetylcholinesterase [Runella slithyformis DSM 19594]	1e-15	gi|697061780|ref|WP_033151391.1|	carboxylesterase [Prevotella sp. RM4]	92.59	2e-21	Bacteroidales	Bacteroidales
dbCAN_positive_6	CE2	gi|324317593|gb|ADY35484.1| Alpha L fucosidase [Bacteroides salanitronis DSM 18170]	1e-16	gi|655528604|ref|WP_028906678.1|	xylanase [Prevotella ruminicola]	85.71	2e-26	Prevotella	Prevotella
dbCAN_positive_7	GH30	gi|315450258|gb|ADU23821.1| coagulation factor 5 8 type domain protein [Ruminococcus albus 7 = DSM 20455]	6e-21	gi|671584967|ref|WP_031561785.1|	alpha-L-arabinofuranosidase, partial [Ruminococcus flavefaciens]	73.85	8e-20	Ruminococcus	Ruminococcus
dbCAN_positive_8	CE10	gi|296021091|gb|ADG74327.1| cellulose binding family II [Cellulomonas flavigena DSM 20109]	0.005	gi|504359417|ref|WP_014546519.1|	esterase [Fibrobacter succinogenes]	71.11	1e-10	Fibrobacter	Not assigned
dbCAN_positive_9	GH11	gi|3646394|emb|CAA08859.1| xylanase, partial [Polyplastron multivesiculatum]	2e-21	gi|3646394|emb|CAA08859.1|	xylanase [Polyplastron multivesiculatum]	94.44	9e-18	Polyplastron	Polyplastron
dbCAN_positive_10	GH35	gi|433301794|gb|AGB27610.1| beta galactosidase [Prevotella dentalis DSM 3688]	7e-34	gi|653248945|ref|WP_027454384.1|	beta-galactosidase [Prevotella brevis]	93.55	5e-28	Prevotellaceae	Prevotellaceae
dbCAN_positive_11	GH48	gi|509094156|gb|AGN27664.1| glycoside hydrolase 48 family protein, partial [uncultured bacterium]	4e-31	gi|509094156|gb|AGN27664.1|	glycoside hydrolase 48 family protein, partial [uncultured bacterium]	94.55	2e-25	environmental samples (uncultured bacterium)	environmental samples (uncultured bacterium)
dbCAN_positive_12	CE10	gi|336308916|gb|AEI52017.1| Acetylcholinesterase [Runella slithyformis DSM 19594]	2e-10	gi|546356153|ref|WP_021843289.1|	carboxylesterase type B [Bacteroides sp. CAG:1060]	96.36	2e-25	Bacteroides	Bacteroides
dbCAN_positive_13	GH43	gi|261372623|gb|ACX75368.1| glycoside hydrolase family 43 [Fibrobacter succinogenes subsp. succinogenes S85]	1e-29	gi|504359342|ref|WP_014546444.1|	glycoside hydrolase [Fibrobacter succinogenes]	94.44	8e-25	Fibrobacter	Fibrobacter
dbCAN_positive_14	GH30	gi|433303247|gb|AGB29062.1| O glycosyl hydrolase [Prevotella dentalis DSM 3688]	5e-11	gi|643019776|gb|AIA86475.1|	CAZy families CBM2|GH30 protein, partial [uncultured Micromonospora sp.]	69.49	1e-15	Micromonospora	Micromonospora
dbCAN_positive_15	CE8	gi|290769990|gb|ADD61757.1| multimodular carbohydrate active enzyme [uncultured organism]	2e-07	gi|548213973|ref|WP_022433430.1|	multimodular carbohydrate-active enzyme [Eubacterium sp. CAG:38]	49.02	5e-06	Eubacterium	Not assigned
dbCAN_positive_16	GH124	gi|16040920|emb|CAC83072.1| cellulase [Ruminococcus flavefaciens 17]	6e-09	gi|497673591|ref|WP_009987775.1|	glycoside hydrolase [Ruminococcus flavefaciens]	73.33	1e-08	Ruminococcus	Not assigned
dbCAN_positive_17	GH97	gi|29339180|gb|AAO76978.1| putative alpha glucosidase [Bacteroides thetaiotaomicron VPI 5482]	4e-16	gi|511020576|ref|WP_016274898.1|	MULTISPECIES: hypothetical protein [Bacteroides]	63.04	2e-11	Bacteroidales	Not assigned
dbCAN_positive_18	GH94	gi|283103580|gb|ADB10686.1| Cellobiose phosphorylase [Bifidobacterium dentium Bd1]	6e-30	gi|548174009|ref|WP_022395593.1|	cellobiose phosphorylase Cbp94A [Coprobacillus sp. CAG:826]	86.67	5e-24	Bacteria	Bacteria
dbCAN_positive_19	GH109	gi|29341570|gb|AAO79357.1| putative oxidoreductase [Bacteroides thetaiotaomicron VPI 5482]	1.6	gi|657207759|ref|WP_029322157.1|	glyceraldehyde-3-phosphate dehydrogenase [Butyrivibrio sp. AE3004]	100	5e-21	Lachnospiraceae	Lachnospiraceae
dbCAN_positive_20	GH45	gi|261372279|gb|ACX75024.1| Cellulase [Fibrobacter succinogenes subsp. succinogenes S85]	1e-08	gi|504359017|ref|WP_014546119.1|	glycosyl hydrolase family 5 [Fibrobacter succinogenes]	63.64	9e-05	Fibrobacter	Not assigned
dbCAN_positive_21	GH13	gi|380733507|gb|AFE09509.1| glucan 1,4 alpha maltotetraohydrolase [Corallococcus coralloides DSM 2259]	1e-05	gi|671550434|ref|WP_031533240.1|	MULTISPECIES: alpha-amylase, partial [Bacteroides]	56.72	6e-15	Bacteroidales	Bacteroidales
dbCAN_positive_22	GH35	gi|294473700|gb|ADE83089.1| putative beta galactosidase [Prevotella ruminicola 23]	9e-21	gi|653247086|ref|WP_027452579.1|	beta-galactosidase [Prevotella albensis]	97.67	2e-16	Bacteroidales	Bacteroidales
dbCAN_positive_23	GH94	gi|290769621|gb|ADD61402.1| putative carbohydrate active enzyme [uncultured organism]	3e-33	gi|647553505|ref|WP_025835739.1|	glycosyl transferase [Bacteroides rodentium]	95.77	8e-25	Bacteroidales	Bacteroidales
dbCAN_positive_24	GH77	gi|302396257|gb|ADL35162.1| 4 alpha glucanotransferase Mal77A [Butyrivibrio proteoclasticus B316]	8e-35	gi|651894417|ref|WP_026652874.1|	4-alpha-glucanotransferase [Butyrivibrio proteoclasticus]	95	2e-28	Clostridiales	Clostridiales
dbCAN_positive_25	CE1	gi|225016050|gb|ACN78954.1| bifunctional GH 10 xylanase CE 1 ferulic acid esterase [Prevotella ruminicola]	7e-19	gi|697060772|ref|WP_033150390.1|	glycosyl hydrolase family 10 [Prevotella sp. RM4]	67.19	1e-14	Prevotella	Prevotella
dbCAN_positive_26	GH10	gi|450852|gb|AAB08023.1| xylanase precursor [Bacteroides ovatus]	3e-11	gi|517496809|ref|WP_018667386.1|	endo-1,4-beta-xylanase [Bacteroides gallinarum]	59.52	1e-06	Bacteroidetes	Not assigned
dbCAN_positive_27	GH110	gi|324317613|gb|ADY35504.1| glycoside hydrolase family 28 [Bacteroides salanitronis DSM 18170]	6e-14	gi|671550219|ref|WP_031533052.1|	MULTISPECIES: glycoside hydrolase [Bacteroides]	100	3e-19	Bacteroides	Bacteroides
dbCAN_positive_28	GH10	gi|307543497|gb|ADN44221.1| xylanase, partial [uncultured microorganism]	4e-28	gi|585220542|gb|EWM54891.1|	hypothetical protein RF007C_11170 [Ruminococcus flavefaciens 007c]	91.67	2e-33	Ruminococcus	Ruminococcus
dbCAN_positive_29	GH11	gi|264668426|gb|ACY71584.1| xylanase, partial [Orpinomyces sp. FCT 2]	1e-21	gi|640310172|ref|WP_024860744.1|	hypothetical protein [Ruminococcus flavefaciens]	94.23	6e-20	Ruminococcus	Ruminococcus
dbCAN_positive_30	GH13	gi|39969197|ref|XP 365989.1| hypothetical protein MGG 10209 [Magnaporthe oryzae 70 15]	8e-12	gi|60417372|emb|CAI59813.1|	alpha-glucosidase [Nyctotherus ovalis]	68.42	3e-17	Eukaryota	Eukaryota
dbCAN_positive_31	GH10	gi|322517774|gb|ADX05692.1| putative carbohydrate active enzyme, partial [uncultured organism]	3e-17	gi|640558790|ref|WP_024990323.1|	glycosyl hydrolase family 10 [Prevotella albensis]	75.56	4e-14	Bacteroidales	Prevotella
dbCAN_positive_32	CE7	gi|324319239|gb|ADY37130.1| Acetyl xylan esterase [Bacteroides salanitronis DSM 18170]	3e-22	gi|517495695|ref|WP_018666272.1|	cephalosporin-C deacetylase [Bacteroides gallinarum]	87.23	1e-15	Bacteroidales	Bacteroidales
dbCAN_positive_33	CE8	gi|149932776|gb|ABR39474.1| carbohydrate esterase family 8 [Bacteroides vulgatus ATCC 8482]	4e-24	gi|696376909|ref|WP_032951302.1|	pectin esterase [Bacteroides dorei]	69.35	7e-19	Bacteroidetes	Bacteroidetes
dbCAN_positive_34	GH133	gi|570741550|gb|AHF12310.1| 4 alpha glucanotransferase [Barnesiella viscericola DSM 18177]	1e-09	gi|495896369|ref|WP_008620948.1|	MULTISPECIES: 4-alpha-glucanotransferase [Paraprevotella]	68.42	3e-08	Prevotellaceae	Not assigned
dbCAN_positive_35	GH97	gi|294472350|gb|ADE81739.1| alpha glucosidase family protein [Prevotella ruminicola 23]	6e-12	gi|655548127|ref|WP_028911300.1|	alpha-glucosidase [Prevotella sp. MA2016]	48.68	2e-09	Prevotella	Not assigned
dbCAN_positive_36	GH43	gi|311907568|gb|ADQ18009.1| Xylan 1,4 beta xylosidase [Leadbetterella byssophila DSM 17132]	8e-18	gi|551313583|ref|WP_022933453.1|	alpha-N-arabinofuranosidase [Treponema bryantii]	74.55	5e-18	Treponema	Treponema
dbCAN_positive_37	GH133	gi|570741550|gb|AHF12310.1| 4 alpha glucanotransferase [Barnesiella viscericola DSM 18177]	3e-08	gi|697059065|ref|WP_033148697.1|	4-alpha-glucanotransferase [Prevotella sp. P6B1]	100	2e-07	Prevotella	Not assigned
dbCAN_positive_38	CE1	gi|384232206|gb|AFH73650.1| ferulic acid esterase 17 [uncultured bacterium]	2e-25	gi|384232206|gb|AFH73650.1|	ferulic acid esterase 17 [uncultured bacterium]	86.27	2e-17	environmental samples (uncultured bacterium)	environmental samples (uncultured bacterium)
dbCAN_positive_39	GH94	gi|460565153|gb|AGH14130.1| cellobiose phosphorylase [Prevotella sp. Sc00066]	1e-15	gi|697059806|ref|WP_033149429.1|	glycosyl transferase [Prevotella sp. RM4]	100	2e-10	Bacteroidales	Not assigned
dbCAN_positive_40	GH77	gi|291541827|emb|CBL14937.1| 4 alpha glucanotransferase [Ruminococcus bromii L2 63]	2e-23	gi|548315272|ref|WP_022505234.1|	4-alpha-glucanotransferase [Eubacterium sp. CAG:581]	89.36	4e-16	Clostridiales	Clostridiales
dbCAN_positive_41	GH115	gi|294472180|gb|ADE81569.1| conserved hypothetical protein [Prevotella ruminicola 23]	7e-18	gi|502828580|ref|WP_013063556.1|	hypothetical protein [Prevotella ruminicola]	80	1e-13	Bacteroidetes	Bacteroidetes
dbCAN_positive_42	GH13	gi|39969197|ref|XP 365989.1| hypothetical protein MGG 10209 [Magnaporthe oryzae 70 15]	3e-14	gi|470239960|ref|XP_004351949.1|	putative alpha-amylase [Dictyostelium fasciculatum]	58.06	1e-15	Eukaryota	Eukaryota
dbCAN_positive_43	GH70	gi|39969197|ref|XP 365989.1| hypothetical protein MGG 10209 [Magnaporthe oryzae 70 15]	3e-14	gi|470239960|ref|XP_004351949.1|	putative alpha-amylase [Dictyostelium fasciculatum]	58.06	1e-15	Eukaryota	Eukaryota
dbCAN_positive_44	GH25	gi|380501650|emb|CCG52692.1| Glycoside hydrolase, family 25 [Flavobacterium indicum GPTSA100 9 = DSM 17447]	2e-08	gi|700267545|gb|KGO09471.1|	glycoside hydrolase [Elizabethkingia miricola]	52.38	0.0002	Bacteroidetes	Not assigned
dbCAN_positive_45	CE10	gi|336308916|gb|AEI52017.1| Acetylcholinesterase [Runella slithyformis DSM 19594]	7e-06	gi|697058832|ref|WP_033148465.1|	hypothetical protein [Prevotella sp. P6B1]	80	2e-18	Bacteroidetes	Bacteroidetes
dbCAN_positive_46	CE11	gi|294474088|gb|ADE83477.1| UDP 3 0 acyl N acetylglucosamine deacetylase beta hydroxyacyl (acyl carrier protein) dehydratase [Prevotella ruminicola 23]	9e-31	gi|655525662|ref|WP_028903826.1|	MULTISPECIES: hydroxymyristoyl-ACP dehydratase [Prevotella]	98.18	2e-23	Prevotella	Prevotella
dbCAN_positive_47	GH88	gi|29340226|gb|AAO78019.1| unsaturated glucuronylhydrolase [Bacteroides thetaiotaomicron VPI 5482]	9e-22	gi|495131282|ref|WP_007856093.1|	glycosyl hydrolase family 88 [Bacteroides dorei]	73.08	9e-24	Bacteroides	Bacteroides
dbCAN_positive_48	GH51	gi|575095813|emb|CDL66781.1| unnamed protein product [uncultured bacterium]	3e-16	gi|490471203|ref|WP_004341700.1|	alpha-L-arabinofuranosidase [Prevotella buccae]	80.49	1e-11	Bacteroidales	Not assigned
dbCAN_positive_49	GH43	gi|433302618|gb|AGB28434.1| beta xylosidase [Prevotella dentalis DSM 3688]	2e-19	gi|654481802|ref|WP_027951816.1|	arabinan endo-1 5-alpha-L-arabinosidase [Hallella seregens]	87.5	1e-14	Prevotellaceae	Prevotellaceae
dbCAN_positive_50	GH36	gi|345501721|gb|AEN96404.1| alpha galactosidase [Roseburia hominis A2 183]	2e-13	gi|490740263|ref|WP_004602571.1|	alpha-galactosidase [[Eubacterium] cellulosolvens]	70.59	2e-12	Eubacterium	Not assigned
dbCAN_positive_51	GH94	gi|291537980|emb|CBL11091.1| cellobiose phosphorylase [Roseburia intestinalis XB6B4]	7e-25	gi|671616155|ref|WP_031585054.1|	glycosyl transferase [Lachnospiraceae bacterium P6A3]	97.96	1e-22	unclassified Lachnospiraceae	unclassified Lachnospiraceae
dbCAN_positive_52	GH106	gi|363406746|gb|AEW20432.1| Tat pathway signal sequence domain protein [Tannerella forsythia ATCC 43037]	3e-14	gi|498501340|ref|WP_010802042.1|	MULTISPECIES: hypothetical protein [Parabacteroides]	70.21	3e-11	Bacteroidetes	Not assigned
dbCAN_positive_53	GH25	gi|294472503|gb|ADE81892.1| glycosyl hydrolase, family 25 protein [Prevotella ruminicola 23]	3e-25	gi|547550686|ref|WP_022110324.1|	glycosyl hydrolase family protein [Prevotella sp. CAG:604]	70.31	1e-21	Prevotella	Prevotella
dbCAN_positive_54	GH9	gi|322512642|gb|ADX05727.1| putative carbohydrate active enzyme [uncultured organism]	3e-11	gi|322512642|gb|ADX05727.1|	putative carbohydrate-active enzyme [uncultured organism]	72.22	1e-07	Bacteria	Not assigned
dbCAN_positive_55	GH10	gi|602575|emb|CAA58242.1| endo 1,4 beta xylanase [Ruminiclostridium thermocellum YS]	8e-11	gi|655066303|ref|WP_028514589.1|	hypothetical protein [Ruminococcus flavefaciens]	94.37	6e-31	Ruminococcus	Ruminococcus
dbCAN_positive_56	GH10	gi|302395572|gb|ADL34477.1| endo 1,4 beta xylanase Xyn10E [Butyrivibrio proteoclasticus B316]	2e-11	gi|651392278|ref|WP_026504081.1|	hypothetical protein [Butyrivibrio sp. NC3005]	77.14	2e-09	Butyrivibrio	Not assigned
dbCAN_positive_57	GH48	gi|509094216|gb|AGN27694.1| glycoside hydrolase 48 family protein, partial [uncultured bacterium]	3e-43	gi|488937330|ref|WP_002848405.1|	cellulose 1,4-beta-cellobiosidase [Ruminococcus albus]	95.83	2e-36	Ruminococcus	Ruminococcus
dbCAN_positive_58	GH11	gi|32879359|emb|CAD70177.1| putative endo 1,4 beta xylanase, partial [Fibrobacter intestinalis]	3e-31	gi|32879361|emb|CAD70178.1|	putative endo-1,4-beta-xylanase [Fibrobacter succinogenes]	98.08	4e-22	Fibrobacter	Fibrobacter
dbCAN_positive_59	GH2	gi|371999544|gb|AEX64824.1| putative beta glucuronidase, partial [uncultured bacterium]	1e-19	gi|494104815|ref|WP_007045601.1|	beta-galactosidase [Subdoligranulum variabile]	71.7	2e-14	Clostridiales	Clostridiales
dbCAN_positive_60	GH106	gi|149933650|gb|ABR40348.1| conserved hypothetical protein, putative DNA binding protein [Bacteroides vulgatus ATCC 8482]	2e-19	gi|490416432|ref|WP_004288922.1|	DNA-binding protein [Bacteroides eggerthii]	85.11	3e-15	Bacteroidales	Bacteroidales
dbCAN_positive_61	GH127	gi|294473227|gb|ADE82616.1| conserved hypothetical protein [Prevotella ruminicola 23]	4e-21	gi|548253823|ref|WP_022471422.1|	putative uncharacterized protein [Bacteroides thetaiotaomicron CAG:40]	66.15	3e-17	Bacteroidales	Bacteroidales
dbCAN_positive_62	GH5	gi|40646|emb|CAA31936.1| celB polypeptide precursor [Caldicellulosiruptor saccharolyticus]	4e-22	gi|500265755|ref|WP_011916639.1|	exoglucanase [Caldicellulosiruptor saccharolyticus]	78.85	3e-17	Clostridia	Clostridia
dbCAN_positive_63	CE4	gi|568220189|gb|AHD04627.1| putative polysaccharide deacetylase YheN [Paenibacillus larvae subsp. larvae DSM 25430]	6e-10	gi|547783827|ref|WP_022194592.1|	peptidoglycan N-acetylglucosamine deacetylase A [Clostridium sp. CAG:217]	45.45	6e-11	Clostridium	Not assigned
dbCAN_positive_64	GH95	gi|332331204|gb|AEE48305.1| Alpha L fucosidase [Haliscomenobacter hydrossis DSM 1100]	2e-09	gi|518833888|ref|WP_019989808.1|	hypothetical protein [Rudanella lutea]	48.98	6e-06	Bacteria	Not assigned
dbCAN_positive_65	GH48	gi|213032416|emb|CAS03459.1| Cel48A protein precursor [Ruminococcus albus]	2e-21	gi|548303237|ref|WP_022494325.1|	glycosyl hydrolase family 48 [Ruminococcus sp. CAG:624]	65.75	3e-20	Ruminococcus	Ruminococcus
dbCAN_positive_66	GH43	gi|310870983|gb|ADP34458.1| arabinan endo 1,5 alpha L arabinosidase [Bacillus atrophaeus 1942]	2e-09	gi|683414936|gb|KFZ38994.1|	glycoside hydrolase [Shewanella sp. YQH10]	54.55	7e-07	Bacteria	Not assigned
dbCAN_positive_67	GH25	gi|163562106|gb|AAK27940.2|AF195902 10 lysin [Lactobacillus johnsonii prophage Lj771]	0.002	No hits	-	-	-	No hits	No hits
dbCAN_positive_68	GH94	gi|291545134|emb|CBL18243.1| chitobiose phosphorylase [Ruminococcus champanellensis 18P13 = JCM 17042]	3e-15	gi|640312036|ref|WP_024861474.1|	N,N'-diacetylchitobiose phosphorylase [Ruminococcus flavefaciens]	83.33	3e-11	Clostridiales	Not assigned
dbCAN_positive_69	GH1	gi|355394462|gb|AER63892.1| glycosyl hydrolase 1 family protein [Lactobacillus rhamnosus ATCC 8530]	6e-18	gi|545598426|ref|WP_021726753.1|	glycoside hydrolase, family 1 [Olsenella profusa]	82.69	9e-18	Olsenella	Olsenella
dbCAN_positive_70	GH26	gi|460565034|gb|AGH14018.1| beta mannanase [Prevotella sp. Sc00028]	5e-28	gi|460565034|gb|AGH14018.1|	beta mannanase [Prevotella sp. Sc00028]	77.59	3e-22	Bacteroidales	Bacteroidales
dbCAN_positive_71	GH3	gi|294472176|gb|ADE81565.1| glycosyl hydrolase, family 3 [Prevotella ruminicola 23]	2e-26	gi|697058907|ref|WP_033148539.1|	glycosyl hydrolase family 3 [Prevotella sp. P6B1]	92.59	3e-20	Prevotella	Prevotella
dbCAN_positive_72	GH94	gi|571051287|gb|AHF24997.1| chitobiose phosphorylase [uncultured bacterium Contig33]	1e-38	gi|571051287|gb|AHF24997.1|	chitobiose phosphorylase [uncultured bacterium Contig33]	90.91	1e-30	environmental samples (uncultured bacterium)	environmental samples (uncultured bacterium)
dbCAN_positive_73	GH8	gi|322512608|gb|ADX05710.1| putative carbohydrate active enzyme [uncultured organism]	3e-20	gi|322512608|gb|ADX05710.1|	putative carbohydrate-active enzyme [uncultured organism]	61.29	1e-16	Fibrobacter	Fibrobacter
dbCAN_positive_74	GH97	gi|149931165|gb|ABR37863.1| glycoside hydrolase family 97 [Bacteroides vulgatus ATCC 8482]	5e-23	gi|652307294|ref|WP_026713218.1|	alpha-glucosidase [Flavobacterium daejeonense]	82	4e-18	Bacteroidetes	Bacteroidetes
dbCAN_positive_75	GH16	gi|343096983|emb|CCC85192.1| beta glucanase [Paenibacillus polymyxa M1]	2e-18	gi|547471090|ref|WP_022089851.1|	glycosyl hydrolase family 16 [Eubacterium sp. CAG:156]	59.46	2e-19	Firmicutes	Firmicutes
dbCAN_positive_76	GH51	gi|294471786|gb|ADE81175.1| alpha N arabinofuranosidase [Prevotella ruminicola 23]	1e-16	gi|547245613|ref|WP_021981368.1|	carbohydrate binding domain protein [Paraprevotella clara CAG:116]	70	2e-13	Prevotellaceae	Paraprevotella
dbCAN_positive_77	GH53	gi|319417889|gb|ADV45000.1| Arabinogalactan endo 1,4 beta galactosidase [Bacteroides helcogenes P 36 108]	2e-30	gi|548171114|ref|WP_022392826.1|	uncharacterized protein [Bacteroides intestinalis CAG:315]	78.46	4e-24	Bacteroidales	Bacteroidales
dbCAN_positive_78	GH5	gi|319417889|gb|ADV45000.1| Arabinogalactan endo 1,4 beta galactosidase [Bacteroides helcogenes P 36 108]	2e-30	gi|548171114|ref|WP_022392826.1|	uncharacterized protein [Bacteroides intestinalis CAG:315]	78.46	4e-24	Bacteroidales	Bacteroidales
dbCAN_positive_79	GH43	gi|294474358|gb|ADE83747.1| putative xylan 1,4 beta xylosidase [Prevotella ruminicola 23]	6e-32	gi|697057626|ref|WP_033147598.1|	glycoside hydrolase [Prevotella sp. P6B1]	98.18	2e-27	Prevotella	Prevotella
dbCAN_positive_80	GH10	gi|571051406|gb|AHF25111.1| xylanase [uncultured bacterium Contig1552]	6e-08	gi|547314419|ref|WP_022046033.1|	listeria/Bacterioides repeat [Roseburia sp. CAG:18]	57.14	2e-06	Lachnospiraceae	Not assigned
dbCAN_positive_81	GH5	gi|325679691|ref|ZP 08159266.1| cellulase (glycosyl hydrolase family 5) [Ruminococcus albus 8]	3e-12	gi|497669120|ref|WP_009983304.1|	cellodextrinase [Ruminococcus flavefaciens]	57.14	3e-09	Clostridiales	Not assigned
dbCAN_positive_82	GH109	gi|319925186|gb|ADV82261.1| oxidoreductase domain protein [Terriglobus saanensis SP1PR4]	4e-07	gi|503209463|ref|WP_013444124.1|	oxidoreductase [Paludibacter propionicigenes]	79.69	1e-21	Paludibacter	Paludibacter
dbCAN_positive_83	GH11	gi|6502585|gb|AAF14365.1|AF123252 1 endo 1,4 beta xylanase [Neocallimastix patriciarum]	6e-32	gi|74698475|sp|Q9UV68.1|XYNC_NEOPA	RecName: Full=Endo-1,4-beta-xylanase C; Short=Xylanase C; AltName: Full=1,4-beta-D-xylan xylanohydrolase C; Flags: Precursor [Neocallimastix patriciarum]	94.64	1e-24	Neocallimastigaceae	Neocallimastigaceae
dbCAN_positive_84	GH5	gi|15042036|dbj|BAB62295.1| endoglucanase N252 [Bacillus sp. KSM N252]	5e-18	gi|503252400|ref|WP_013487061.1|	endoglucanase [Bacillus cellulosilyticus]	67.92	9e-13	Firmicutes	Not assigned
dbCAN_positive_85	GH84	gi|319416283|gb|ADV43394.1| Hyaluronidase [Bacteroides helcogenes P 36 108]	2e-06	gi|494309966|ref|WP_007174471.1|	hypothetical protein [Prevotella bergensis]	68.33	2e-16	Prevotella	Prevotella
dbCAN_positive_86	GH28	gi|294472316|gb|ADE81705.1| polygalacturonase family protein [Prevotella ruminicola 23]	2e-18	gi|493326453|ref|WP_006283697.1|	galacturan 1,4-alpha-galacturonidase [Prevotella bryantii]	76	2e-15	Prevotella	Prevotella
dbCAN_positive_87	CE10	gi|296021091|gb|ADG74327.1| cellulose binding family II [Cellulomonas flavigena DSM 20109]	1e-07	gi|697057966|ref|WP_033147728.1|	hypothetical protein, partial [Prevotella sp. P6B1]	57.78	7e-08	Bacteroidetes	Not assigned
dbCAN_positive_88	CE12	gi|610421399|gb|AHW58603.1| carbohydrate esterase [Draconibacterium orientale]	1e-06	gi|547913666|ref|WP_022316509.1|	por secretion system C-terminal sorting domain-containing protein [Prevotella sp. CAG:592]	52.7	2e-10	Prevotella	Not assigned
dbCAN_positive_89	GH11	gi|42688934|gb|AAS31752.1| Sequence 31 from patent US 6682923	9e-34	gi|518508953|ref|WP_019679160.1|	hypothetical protein, partial [Ruminococcus flavefaciens]	98.39	1e-29	Ruminococcus	Ruminococcus
dbCAN_positive_90	GH2	gi|294474254|gb|ADE83643.1| beta galactosidase [Prevotella ruminicola 23]	4e-20	gi|697060248|ref|WP_033149867.1|	beta-galactosidase [Prevotella sp. RM4]	62.12	6e-15	Prevotella	Prevotella
dbCAN_positive_91	GH2	gi|280977897|gb|ACZ98666.1| beta galactosidase beta glucuronidase, partial [Cellulosilyticum ruminicola]	1e-09	gi|652956022|ref|WP_027209257.1|	hypothetical protein [Butyrivibrio hungatei]	100	3e-23	Butyrivibrio	Butyrivibrio
dbCAN_positive_92	GH97	gi|295086422|emb|CBK67945.1| Glycoside hydrolase 97 [Bacteroides xylanisolvens XB1A]	1e-39	gi|647608094|ref|WP_025883951.1|	alpha-glucosidase [Prevotella paludivivens]	83.33	1e-30	Bacteroidetes	Bacteroidetes
dbCAN_positive_93	GH9	gi|261373713|gb|ACX76458.1| Cellulase [Fibrobacter succinogenes subsp. succinogenes S85]	6e-39	gi|506212667|ref|WP_015732442.1|	cellulase [Fibrobacter succinogenes]	100	7e-31	Fibrobacter	Fibrobacter
dbCAN_positive_94	GH124	gi|324110098|gb|EGC04285.1| cellulase (glycosyl hydrolase family 5) [Ruminococcus albus 8]	1e-13	gi|671585201|ref|WP_031561953.1|	glycoside hydrolase [Ruminococcus flavefaciens]	68.57	1e-18	Ruminococcus	Ruminococcus
dbCAN_positive_95	GH130	gi|472398958|gb|AGI39157.1| mannosylglucose phosphorylase [[Clostridium]stercorarium subsp. stercorarium DSM 8532]	4e-30	gi|505171718|ref|WP_015358820.1|	glycosidase [[Clostridium] stercorarium]	71.01	3e-23	Bacteria	Bacteria
dbCAN_positive_96	CE1	gi|261372793|gb|ACX75538.1| hypothetical protein Fisuc 1948 [Fibrobacter succinogenes subsp. succinogenes S85]	2e-33	gi|504359506|ref|WP_014546608.1|	esterase [Fibrobacter succinogenes]	78.87	6e-25	Fibrobacter	Fibrobacter
dbCAN_positive_97	CE1	gi|219964511|gb|ACL68347.1| endo 1,4 beta xylanase [Neocallimastix patriciarum]	6e-13	gi|667467202|sp|B8YG19.1|XS20E_NEOPA	RecName: Full=Bifunctional acetylxylan esterase/xylanase XynS20E; Includes: RecName: Full=Acetylxylan esterase; Includes: RecName: Full=Endo-1,4-beta-xylanase; Short=Xylanase; AltName: Full=1,4-beta-D-xylan xylanohydrolase; Flags: Precursor [Neocallimastix patriciarum]	49.09	7e-08	cellular organisms	Not assigned
dbCAN_positive_98	GH94	gi|294473399|gb|ADE82788.1| cellobiose phosphorylase [Prevotella ruminicola 23]	1e-29	gi|493902032|ref|WP_006847796.1|	glycosyl transferase [Prevotella copri]	91.23	9e-26	Bacteroidales	Bacteroidales
dbCAN_positive_99	GH26	gi|261371592|gb|ACX74337.1| Mannan endo 1,4 beta mannosidase [Fibrobacter succinogenes subsp. succinogenes S85]	1e-29	gi|504358395|ref|WP_014545497.1|	mannan endo-1,4-beta-mannosidase [Fibrobacter succinogenes]	90.74	1e-23	Fibrobacter	Fibrobacter
dbCAN_positive_100	CE4	gi|94555568|gb|ABF45482.1| polysaccharide deacetylase [Deinococcus geothermalis DSM 11300]	3e-10	gi|548226620|ref|WP_022445473.1|	polysaccharide deacetylase [Faecalibacterium sp. CAG:74]	74.42	9e-10	Faecalibacterium	Not assigned
dbCAN_positive_101	GH1	gi|372325910|gb|AEX92705.1| putative cellulase [Neocallimastix patriciarum]	1e-24	gi|372325910|gb|AEX92705.1|	putative cellulase [Neocallimastix patriciarum]	100	1e-19	Neocallimastigaceae	Neocallimastigaceae
dbCAN_positive_102	GH43	gi|294473644|gb|ADE83033.1| glycosyl hydrolase, family 43 [Prevotella ruminicola 23]	5e-21	gi|655548014|ref|WP_028911187.1|	glycoside hydrolase [Prevotella sp. MA2016]	77.55	8e-17	Bacteroidales	Bacteroidales
dbCAN_positive_103	GH25	gi|315470773|gb|ADU27377.1| glycoside hydrolase family 25 [Ethanoligenens harbinense YUAN 3]	5e-23	gi|503251067|ref|WP_013485728.1|	1,4-beta-N-acetylmuramidase [Ethanoligenens harbinense]	57.47	7e-19	Bacteria	Bacteria
dbCAN_positive_104	GH13	gi|280977879|gb|ACZ98657.1| amylase, partial [Cellulosilyticum ruminicola]	3e-30	gi|497670608|ref|WP_009984792.1|	alpha-amylase [Ruminococcus flavefaciens]	93.15	5e-34	Ruminococcus	Ruminococcus
dbCAN_positive_105	GH20	gi|324974658|gb|ADY53642.1| Beta N acetylhexosaminidase [Pedobacter saltans DSM 12145]	2e-12	gi|503399466|ref|WP_013634127.1|	beta-N-acetylhexosaminidase [Pedobacter saltans]	53.7	3e-07	Bacteria	Not assigned
dbCAN_positive_106	GH20	gi|324974658|gb|ADY53642.1| Beta N acetylhexosaminidase [Pedobacter saltans DSM 12145]	2e-12	gi|503399466|ref|WP_013634127.1|	beta-N-acetylhexosaminidase [Pedobacter saltans]	53.7	3e-07	Bacteria	Not assigned
dbCAN_positive_107	GH105	gi|294473505|gb|ADE82894.1| pectinase family protein glycosyl hydrolase family 88 [Prevotella ruminicola 23]	3e-22	gi|697059032|ref|WP_033148664.1|	hypothetical protein, partial [Prevotella sp. P6B1]	82.35	2e-17	Prevotella	Prevotella
dbCAN_positive_108	GH5	gi|294474253|gb|ADE83642.1| cellulase [Prevotella ruminicola 23]	5e-20	gi|547323490|ref|WP_022054616.1|	cellulase [Bacteroides plebeius CAG:211]	63.16	7e-15	Bacteroidales	Bacteroidales
dbCAN_positive_109	GH1	gi|294474253|gb|ADE83642.1| cellulase [Prevotella ruminicola 23]	5e-20	gi|547323490|ref|WP_022054616.1|	cellulase [Bacteroides plebeius CAG:211]	63.16	7e-15	Bacteroidales	Bacteroidales
dbCAN_positive_110	GH13	gi|29338076|gb|AAO75878.1| 1,4 alpha glucan branching enzyme (isoamylase or pullulanase type II) [Bacteroides thetaiotaomicron VPI 5482]	2e-35	gi|697060395|ref|WP_033150014.1|	1,4-alpha-glucan branching protein [Prevotella sp. RM4]	96.92	2e-33	Bacteria	Bacteria
dbCAN_positive_111	GH109	gi|187424585|gb|ACD03864.1| oxidoreductase domain protein [Akkermansia muciniphila ATCC BAA 835]	0.42	gi|654394663|ref|WP_027871942.1|	glyceraldehyde-3-phosphate dehydrogenase [[Eubacterium] cellulosolvens]	100	6e-14	Clostridiales	Clostridiales
dbCAN_positive_112	GH106	gi|295084143|emb|CBK65666.1| Glycosyl hydrolases family 2, sugar binding domain. [Bacteroides xylanisolvens XB1A]	5e-17	gi|671548740|ref|WP_031531717.1|	MULTISPECIES: hypothetical protein [Bacteroides]	100	2e-22	Bacteroides	Bacteroides
dbCAN_positive_113	GH119	gi|378571053|gb|AFC31363.1| chitin binding domain 3 protein [Paenibacillus mucilaginosus 3016]	3e-09	gi|504183987|ref|WP_014371089.1|	chitin-binding protein [Paenibacillus mucilaginosus]	33.67	2e-06	Bacteria	Not assigned
dbCAN_positive_114	GH115	gi|345501595|gb|AEN96278.1| alpha glucuronidase Gh115A [Roseburia hominis A2 183]	3e-15	gi|551313517|ref|WP_022933389.1|	alpha-glucuronidase [Treponema bryantii]	87.18	3e-13	Bacteria	Treponema
dbCAN_positive_115	GH97	gi|294982672|gb|ADF53137.1| alpha glucosidase SusB [Zunongwangia profunda SM A87]	3e-06	gi|547937590|ref|WP_022339126.1|	alpha-glucosidase [Bacteroides sp. CAG:714]	73.17	2e-05	Bacteroidales	Not assigned
dbCAN_positive_116	CE8	gi|294473281|gb|ADE82670.1| putative pectinesterase [Prevotella ruminicola 23]	8e-22	gi|697061554|ref|WP_033151168.1|	hypothetical protein [Prevotella sp. RM4]	73.08	4e-16	Prevotella	Prevotella
dbCAN_positive_117	GH5	gi|156072356|gb|ABU45500.1| cellulase [Fibrobacter succinogenes subsp. succinogenes S85]	5e-39	gi|2148986|gb|AAC49731.1|	endoglucanase precursor [Orpinomyces joyonii]	100	3e-30	cellular organisms	cellular organisms
dbCAN_positive_118	CE10	gi|336308916|gb|AEI52017.1| Acetylcholinesterase [Runella slithyformis DSM 19594]	1e-05	gi|401837135|gb|AFQ23772.1|	carboxylesterase type B [uncultured bacterium]	71.64	1e-19	environmental samples (uncultured bacterium)	environmental samples (uncultured bacterium)
dbCAN_positive_119	GH31	gi|326542518|gb|ADZ84377.1| glycoside hydrolase family 31 [Clostridium lentocellum DSM 5427]	8e-15	gi|503423009|ref|WP_013657670.1|	family 31 glucosidase [Cellulosilyticum lentocellum]	65.96	3e-10	Bacteria	Not assigned
dbCAN_positive_120	GH11	gi|3646394|emb|CAA08859.1| xylanase, partial [Polyplastron multivesiculatum]	5e-24	gi|3646394|emb|CAA08859.1|	xylanase [Polyplastron multivesiculatum]	89.58	2e-18	Ciliophora	Ciliophora
dbCAN_positive_121	CE6	gi|317022230|gb|ADU86916.1| carbohydrate binding family 6 protein, partial [uncultured bacterium]	7e-39	gi|317022230|gb|ADU86916.1|	carbohydrate binding family 6 protein [uncultured bacterium]	100	4e-31	Fibrobacter	Fibrobacter
dbCAN_positive_122	PL11	gi|433303624|gb|AGB29439.1| hypothetical protein Prede 2166 [Prevotella dentalis DSM 3688]	1e-11	gi|547245896|ref|WP_021981648.1|	fG-GAP repeat protein [Paraprevotella clara CAG:116]	83.72	2e-13	Prevotellaceae	Paraprevotella
dbCAN_positive_123	GH36	gi|460565066|gb|AGH14049.1| melibiase [Prevotella sp. Sc00033]	1e-28	gi|655547871|ref|WP_028911044.1|	alpha-glycosidase [Prevotella sp. MA2016]	80.65	2e-21	Bacteroidales	Bacteroidales
dbCAN_positive_124	CE1	gi|460501214|gb|AGH13490.1| xylanase [uncultured bacterium LAB20]	4e-21	gi|460501214|gb|AGH13490.1|	xylanase [uncultured bacterium LAB20]	74.07	1e-14	Bacteroidetes	Bacteroidetes
dbCAN_positive_125	GH94	gi|295103435|emb|CBL00979.1| cellobiose phosphorylase [Faecalibacterium prausnitzii SL3 3]	3e-65	gi|505349767|ref|WP_015536869.1|	cellobiose phosphorylase [Faecalibacterium prausnitzii]	84.48	3e-53	Firmicutes	Firmicutes
dbCAN_positive_126	GH112	gi|160428726|gb|ABX42289.1| conserved hypothetical protein [Lachnoclostridium phytofermentans ISDg]	4e-08	gi|635649315|ref|WP_024296188.1|	MULTISPECIES: D-galactosyl-beta-1-4-L-rhamnose phosphorylase [Lachnoclostridium]	44.23	0.0003	Clostridiales	Not assigned
dbCAN_positive_127	GH11	gi|349734017|gb|AEQ16453.1| glycoside hydrolase type 4, partial [uncultured bovine rumen ciliate]	6e-25	gi|349734017|gb|AEQ16453.1|	glycoside hydrolase type 4, partial [uncultured bovine rumen ciliate]	100	1e-19	Ciliophora	Ciliophora
dbCAN_positive_128	GH94	gi|460565153|gb|AGH14130.1| cellobiose phosphorylase [Prevotella sp. Sc00066]	2e-18	gi|673066362|emb|CDZ23717.1|	cellobiose phosphorylase [ [[Clostridium] cellulosi]	66	7e-13	Bacteria	Not assigned
dbCAN_positive_129	CE11	gi|294474088|gb|ADE83477.1| UDP 3 0 acyl N acetylglucosamine deacetylase beta hydroxyacyl (acyl carrier protein) dehydratase [Prevotella ruminicola 23]	2e-29	gi|653244193|ref|WP_027449750.1|	hydroxymyristoyl-ACP dehydratase [Prevotella brevis]	91.67	1e-23	Prevotella	Prevotella
dbCAN_positive_130	GH10	gi|156072326|gb|ABU45485.1| chloride stimulated cellobiosidase [Fibrobacter succinogenes subsp. succinogenes S85]	5e-29	gi|506212701|ref|WP_015732476.1|	glycoside hydrolase family protein [Fibrobacter succinogenes]	92.16	3e-20	Fibrobacter	Fibrobacter
dbCAN_positive_131	CE1	gi|929843|emb|CAA90271.1| xylanase 1 [Ruminococcus sp.]	1e-18	gi|548303095|ref|WP_022494193.1|	endoxylanase [Ruminococcus sp. CAG:624]	78.26	8e-14	Ruminococcus	Ruminococcus
dbCAN_positive_132	GH67	gi|387857165|gb|AFK05262.1| Glycosyl hydrolase 67 middle domain protein [Emticicia oligotrophica DSM 17448]	2e-11	gi|547308820|ref|WP_022040792.1|	putative uncharacterized protein [Bacteroides sp. CAG:702]	62.79	2e-09	Bacteria	Not assigned
dbCAN_positive_133	PL11	gi|52347649|gb|AAU40283.1| rhamnogalacturonan lyase YesX [Bacillus licheniformis DSM 13 = ATCC 14580]	0.0001	No hits	-	-	-	No hits	No hits
dbCAN_positive_134	PL11	gi|433303624|gb|AGB29439.1| hypothetical protein Prede 2166 [Prevotella dentalis DSM 3688]	3e-18	gi|494309861|ref|WP_007174422.1|	hypothetical protein [Prevotella bergensis]	82.61	2e-16	Bacteroidales	Bacteroidales
dbCAN_positive_135	GH43	gi|4996613|dbj|BAA78558.1| xylosidase [Prevotella ruminicola]	4e-38	gi|697057889|ref|WP_033147659.1|	beta-xylosidase, partial [Prevotella sp. P6B1]	85.14	5e-32	Prevotella	Prevotella
dbCAN_positive_136	PL10	gi|294471804|gb|ADE81193.1| pectate lyase [Prevotella ruminicola 23]	4e-45	gi|655548288|ref|WP_028911460.1|	pectate lyase [Prevotella sp. MA2016]	100	2e-35	Prevotella	Prevotella
dbCAN_positive_137	GH51	gi|219999010|gb|ACL75611.1| alpha L arabinofuranosidase domain protein [Clostridium cellulolyticum H10]	1e-22	gi|496397175|ref|WP_009106165.1|	alpha-N-arabinofuranosidase [Treponema sp. JC4]	81.36	1e-20	Treponema	Treponema
dbCAN_positive_138	GH105	gi|336305448|gb|AEI48550.1| glycosyl hydrolase family 88 [Runella slithyformis DSM 19594]	5e-09	gi|653247394|ref|WP_027452856.1|	glycosyl hydrolase family 88 [Prevotella bryantii]	75	2e-07	Bacteroidetes	Not assigned
dbCAN_positive_139	GH94	gi|571051243|gb|AHF24955.1| chitobiose phosphorylase [uncultured bacterium Contig1477]	1e-21	gi|571051243|gb|AHF24955.1|	chitobiose phosphorylase [uncultured bacterium Contig1477]	97.62	3e-16	environmental samples (uncultured bacterium)	environmental samples (uncultured bacterium)
dbCAN_positive_140	GH106	gi|149933650|gb|ABR40348.1| conserved hypothetical protein, putative DNA binding protein [Bacteroides vulgatus ATCC 8482]	5e-18	gi|696378988|ref|WP_032953235.1|	DNA-binding protein [Bacteroides vulgatus]	77.27	2e-12	Bacteroidales	Not assigned
dbCAN_positive_141	GH9	gi|571051379|gb|AHF25085.1| GH9 beta 1,3(4) glucanase [uncultured bacterium Contig52]	4e-27	gi|571051379|gb|AHF25085.1|	GH9 beta-1,3(4)-glucanase [uncultured bacterium Contig52]	78.69	5e-22	environmental samples (uncultured bacterium)	environmental samples (uncultured bacterium)
dbCAN_positive_142	GH31	gi|280977791|gb|ACZ98613.1| glucosidase, partial [Cellulosilyticum ruminicola]	8e-25	gi|548245117|ref|WP_022463038.1|	glucosidase [Blautia sp. CAG:37]	91.84	1e-19	Clostridiales	Clostridiales
dbCAN_positive_143	GH133	gi|149933726|gb|ABR40424.1| conserved hypothetical protein [Bacteroides vulgatus ATCC 8482]	2e-23	gi|697060170|ref|WP_033149789.1|	4-alpha-glucanotransferase [Prevotella sp. RM4]	93.33	9e-26	Prevotella	Prevotella
dbCAN_positive_144	GH13	gi|304015|gb|AAA21016.1| alpha amylase [Aeromonas hydrophila]	5e-12	gi|721526905|gb|KGY70290.1|	alpha-amlyase [Aeromonas caviae]	61.9	8e-09	Aeromonas	Not assigned
dbCAN_positive_145	PL9	gi|334280861|dbj|BAK28435.1| extracellular pectate lyase [Streptococcus gallolyticus subsp. gallolyticus ATCC 43143]	5e-13	gi|640754279|emb|CDO18696.1|	Putative pectate lyase related protein, polysacch aride lyase family [Streptococcus gallolyticus]	66.1	1e-11	Firmicutes	Not assigned
dbCAN_positive_146	GH13	gi|86773013|gb|ABD15255.1| pullulanase, partial [Bifidobacterium breve]	4e-34	gi|547856725|ref|WP_022263589.1|	pullulanase [Butyrivibrio sp. CAG:318]	72.97	2e-26	Bacteria	Bacteria
dbCAN_positive_147	GH103	gi|508729220|emb|CCK74705.1| Lytic murein transglycosylase B. By similarity [Oleispira antarctica RB 8]	3e-08	gi|508729220|emb|CCK74705.1|	Lytic murein transglycosylase B. By similarity [Oleispira antarctica RB-8]	57.5	0.0001	Gammaproteobacteria	Not assigned
dbCAN_positive_148	GH35	gi|294473700|gb|ADE83089.1| putative beta galactosidase [Prevotella ruminicola 23]	2e-29	gi|697061384|ref|WP_033150999.1|	beta-galactosidase [Prevotella sp. RM4]	96.36	1e-23	Bacteroidales	Bacteroidales
dbCAN_positive_149	GH11	gi|349734017|gb|AEQ16453.1| glycoside hydrolase type 4, partial [uncultured bovine rumen ciliate]	1e-31	gi|349734017|gb|AEQ16453.1|	glycoside hydrolase type 4, partial [uncultured bovine rumen ciliate]	94.74	5e-27	environmental samples (uncultured bovine rumen ciliate)	environmental samples (uncultured bovine rumen ciliate)
dbCAN_positive_150	CE10	gi|336308916|gb|AEI52017.1| Acetylcholinesterase [Runella slithyformis DSM 19594]	3e-12	gi|671559131|ref|WP_031540882.1|	hypothetical protein, partial [Bacteroides sp. Ga6A2]	86.27	5e-17	Bacteroidales	Bacteroidales
dbCAN_positive_151	GH133	gi|312441922|gb|ADQ78278.1| Amylo alpha 16 glucosidase [Paludibacter propionicigenes WB4]	8e-19	gi|503208986|ref|WP_013443647.1|	4-alpha-glucanotransferase [Paludibacter propionicigenes]	59.09	1e-13	Paludibacter	Paludibacter
dbCAN_positive_152	GH28	gi|294473505|gb|ADE82894.1| pectinase family protein glycosyl hydrolase family 88 [Prevotella ruminicola 23]	8e-34	gi|697060596|ref|WP_033150215.1|	hypothetical protein, partial [Prevotella sp. RM4]	85.25	1e-24	Prevotella	Prevotella
dbCAN_positive_153	GH9	No hits	-	reflWP_049962676.1l	hypothetical protein [Ruminococcus sp. HUN007]	100	4e-08	Ruminococcus	Ruminococcus
dbCAN_positive_154	GH45	gi|261372279|gb|ACX75024.1| Cellulase [Fibrobacter succinogenes subsp. succinogenes S85]	2e-34	gi|504359017|ref|WP_014546119.1|	glycosyl hydrolase family 5 [Fibrobacter succinogenes]	74.07	5e-27	Fibrobacter	Fibrobacter
dbCAN_positive_155	GH5	gi|261373916|gb|ACX76661.1| Cellulase [Fibrobacter succinogenes subsp. succinogenes S85]	3e-35	gi|504358077|ref|WP_014545179.1|	glycosyl hydrolase family 5 [Fibrobacter succinogenes]	93.33	1e-27	Fibrobacter	Fibrobacter
dbCAN_positive_156	GH51	gi|294471786|gb|ADE81175.1| alpha N arabinofuranosidase [Prevotella ruminicola 23]	5e-29	gi|697061671|ref|WP_033151284.1|	arabinosidase [Prevotella sp. RM4]	70	5e-24	Prevotellaceae	Prevotellaceae
dbCAN_positive_157	GH25	gi|294473930|gb|ADE83319.1| glycosyl hydrolase, family 25 protein [Prevotella ruminicola 23]	4e-22	gi|655523061|ref|WP_028903736.1|	MULTISPECIES: glycosyl hydrolase family 25 [Prevotella]	77.36	1e-15	Prevotella	Prevotella
dbCAN_positive_158	GH94	gi|326542420|gb|ADZ84279.1| glycosyltransferase 36 [Clostridium lentocellum DSM 5427]	1e-33	gi|548226227|ref|WP_022445114.1|	glycosyltransferase 36 [Faecalibacterium sp. CAG:74]	98.28	2e-26	Bacteria	Bacteria
dbCAN_positive_159	GH11	gi|359826857|gb|AEV69630.1| CBM6 containing protein,glycosyl hydrolase family 11 [[Clostridium]clariflavum DSM 19732]	8e-13	gi|497762554|ref|WP_010076738.1|	glycoside hydrolase [Clostridium cellulovorans]	70.21	7e-10	Clostridiales	Not assigned
dbCAN_positive_160	GH43	gi|294473921|gb|ADE83310.1| glycosyl hydrolase, family 43 [Prevotella ruminicola 23]	6e-34	gi|655522276|ref|WP_028902959.1|	beta-glucanase [Prevotella sp. P6B4]	93.33	5e-27	Prevotella	Prevotella
dbCAN_positive_161	GH78	gi|384088894|gb|AFH60330.1| alpha L rhamnosidase [Paenibacillus mucilaginosus K02]	9e-06	gi|496324015|ref|WP_009033193.1|	alpha-L-rhamnosidase [Indibacter alkaliphilus]	35.94	9e-05	Bacteroidetes	Not assigned
dbCAN_positive_162	PL1	gi|315449512|gb|ADU23076.1| Pectate lyase Amb allergen [Ruminococcus albus 7 = DSM 20455]	4e-32	gi|671551240|ref|WP_031533926.1|	MULTISPECIES: hypothetical protein [Bacteroides]	77.14	3e-28	Bacteria	Bacteria
dbCAN_positive_163	GH2	gi|396084163|gb|AFN84582.1| beta galactosidase [uncultured bacterium scaffold00056]	1e-26	gi|646320426|ref|WP_025488725.1|	sugar-binding protein [Clostridiales bacterium VE202-27]	75	3e-20	Clostridia	Clostridia
dbCAN_positive_164	GH5	gi|322512708|gb|ADX05760.1| putative carbohydrate active enzyme, partial [uncultured organism]	6e-23	gi|322512708|gb|ADX05760.1|	putative carbohydrate-active enzyme [uncultured organism]	75	1e-16	root	root
dbCAN_positive_165	GH133	gi|149933726|gb|ABR40424.1| conserved hypothetical protein [Bacteroides vulgatus ATCC 8482]	2e-14	gi|640637951|ref|WP_025065740.1|	4-alpha-glucanotransferase [Prevotella enoeca]	87.23	9e-16	Prevotella	Prevotella
dbCAN_positive_166	GH43	gi|324319447|gb|ADY37338.1| Xylan 1,4 beta xylosidase [Bacteroides salanitronis DSM 18170]	6e-17	gi|671549167|ref|WP_031532078.1|	MULTISPECIES: beta-xylosidase [Bacteroides]	100	5e-17	Bacteroides	Bacteroides
dbCAN_positive_167	GH28	gi|294473505|gb|ADE82894.1| pectinase family protein glycosyl hydrolase family 88 [Prevotella ruminicola 23]	2e-38	gi|697060596|ref|WP_033150215.1|	hypothetical protein, partial [Prevotella sp. RM4]	96.67	2e-28	Prevotella	Prevotella
dbCAN_positive_168	CE2	gi|315449660|gb|ADU23224.1| lipolytic protein G D S L family [Ruminococcus albus 7 = DSM 20455]	1e-11	gi|655055724|ref|WP_028504218.1|	GDSL family lipase [Ruminococcus albus]	62.79	3e-07	Firmicutes	Not assigned
dbCAN_positive_169	GH11	gi|32879361|emb|CAD70178.1| putative endo 1,4 beta xylanase, partial [Fibrobacter succinogenes]	5e-25	gi|402871|gb|AAA21848.1|	endo-1,4-beta-xylanase precursor [Fibrobacter succinogenes subsp. succinogenes S85]	100	2e-17	Fibrobacter	Fibrobacter
dbCAN_positive_170	GH45	gi|530331957|emb|CDF76461.1| glycoside hydrolase 45, partial [Chaetomium thermophilum]	2e-13	gi|667718355|gb|KFA60769.1|	hypothetical protein S40285_06308 [Stachybotrys chlorohalonata IBT 40285]	50	5e-11	cellular organisms	Not assigned
dbCAN_positive_171	GH45	gi|530331957|emb|CDF76461.1| glycoside hydrolase 45, partial [Chaetomium thermophilum]	2e-13	gi|667718355|gb|KFA60769.1|	hypothetical protein S40285_06308 [Stachybotrys chlorohalonata IBT 40285]	50	5e-11	cellular organisms	Not assigned
dbCAN_positive_172	GH10	gi|218081359|emb|CAL91979.1| xylanase, partial [Epidinium ecaudatum]	1e-30	gi|218081359|emb|CAL91979.1|	xylanase [Epidinium ecaudatum]	85.25	4e-24	Ophryoscolecidae	Ophryoscolecidae
dbCAN_positive_173	GH2	gi|571051344|gb|AHF25051.1| beta galactosidase Bga2B [uncultured bacterium Contig4]	1e-16	gi|571051344|gb|AHF25051.1|	beta-galactosidase Bga2B [uncultured bacterium Contig4]	82.93	2e-10	Firmicutes	Not assigned
dbCAN_positive_174	GH95	gi|261372637|gb|ACX75382.1| Alpha L fucosidase [Fibrobacter succinogenes subsp. succinogenes S85]	6e-22	gi|504359354|ref|WP_014546456.1|	alpha-L-fucosidase [Fibrobacter succinogenes]	85.42	7e-16	Fibrobacter	Fibrobacter
dbCAN_positive_175	GH109	gi|636570688|gb|AIA07373.1| putative oxidoreductase [Streptomyces albulus]	9e-07	gi|652363219|ref|WP_026759283.1|	glycerol-3-phosphate cytidylyltransferase [Selenomonas ruminantium]	50.72	3e-12	Bacteria	Not assigned
dbCAN_positive_176	CE9	gi|255925208|gb|ACU40719.1| N acetylglucosamine 6 phosphate deacetylase [Actinosynnema mirum DSM 43827]	4e-05	gi|653215693|ref|WP_027428323.1|	hypothetical protein [Lachnospiraceae bacterium AD3010]	80.88	2e-24	Lachnospiraceae	Lachnospiraceae
dbCAN_positive_177	GH10	gi|322512620|gb|ADX05716.1| putative carbohydrate active enzyme [uncultured organism]	2e-20	gi|322512620|gb|ADX05716.1|	putative carbohydrate-active enzyme [uncultured organism]	80	3e-14	unclassified sequences	unclassified sequences
dbCAN_positive_178	GH51	gi|433303221|gb|AGB29036.1| alpha L arabinofuranosidase [Prevotella dentalis DSM 3688]	3e-15	gi|490473303|ref|WP_004343745.1|	alpha-N-arabinofuranosidase [Prevotella buccae]	68	5e-12	Bacteria	Not assigned
dbCAN_positive_179	GH97	gi|294474133|gb|ADE83522.1| alpha glucosidase [Prevotella ruminicola 23]	1e-13	gi|653245555|ref|WP_027451094.1|	alpha-glucosidase [Prevotella brevis]	80.49	5e-11	Prevotella	Not assigned
dbCAN_positive_180	GH95	gi|292677080|dbj|BAI98597.1| hypothetical protein SJA C2 2340 [Sphingobium japonicum UT26S]	2e-06	gi|671548745|ref|WP_031531722.1|	MULTISPECIES: hypothetical protein [Bacteroides]	65.79	4e-07	Bacteroides	Not assigned
dbCAN_positive_181	GH125	gi|295086067|emb|CBK67590.1| Uncharacterized conserved protein [Bacteroides xylanisolvens XB1A]	4e-31	gi|647545699|ref|WP_025830838.1|	Tat pathway signal protein [Bacteroides stercorirosoris]	92.98	1e-24	Bacteroides	Bacteroides
dbCAN_positive_182	CE15	gi|261373189|gb|ACX75934.1| Cip2 [Fibrobacter succinogenes subsp. succinogenes S85]	4e-18	gi|504359877|ref|WP_014546979.1|	hypothetical protein [Fibrobacter succinogenes]	100	5e-13	Fibrobacter	Not assigned
dbCAN_positive_183	GH10	gi|332377060|gb|AEE64768.1| Xyn10B [Ruminococcus albus 8]	1e-19	gi|488939720|ref|WP_002850795.1|	endo-1,4-beta-xylanase [Ruminococcus albus]	81.82	7e-15	Clostridiales	Ruminococcus
dbCAN_positive_184	CE12	gi|402805973|gb|AFR03611.1| hypothetical protein PCC21 22080 [Pectobacterium carotovorum subsp. carotovorum PCC21]	4e-05	gi|546397583|ref|WP_021855921.1|	por secretion system C-terminal sorting domain-containing protein [Prevotella sp. CAG:255]	60.32	2e-15	Prevotella	Prevotella
dbCAN_positive_185	GH109	gi|256580684|gb|ACU91819.1| oxidoreductase domain protein [Capnocytophaga ochracea DSM 7271]	1e-10	gi|497436783|ref|WP_009750981.1|	oxidoreductase, NAD-binding domain protein [Capnocytophaga sp. oral taxon 326]	50.88	2e-06	Capnocytophaga	Not assigned
dbCAN_positive_186	GH11	gi|38343952|emb|CAD56867.1| xylanase 11D, partial [Polyplastron multivesiculatum]	3e-46	gi|38343952|emb|CAD56867.1|	xylanase 11D [Polyplastron multivesiculatum]	88.31	1e-37	Ciliophora	Ciliophora
dbCAN_positive_187	CE10	gi|290769714|gb|ADD61491.1| putative carbohydrate active enzyme [uncultured organism]	3e-09	gi|697057966|ref|WP_033147728.1|	hypothetical protein, partial [Prevotella sp. P6B1]	86.44	5e-24	Prevotella	Prevotella
dbCAN_positive_188	GH65	gi|219993602|gb|ACL70205.1| Kojibiose phosphorylase [Halothermothrix orenii H 168]	1e-10	gi|640327073|ref|WP_024864451.1|	hypothetical protein [Butyrivibrio sp. FCS014]	87.18	1e-10	Butyrivibrio	Not assigned
dbCAN_positive_189	GH115	gi|212662088|gb|EEB22662.1| hypothetical protein BACDOR 4906 [Bacteroides dorei DSM 17855]	4e-23	gi|697060594|ref|WP_033150213.1|	hypothetical protein [Prevotella sp. RM4]	76.79	1e-18	Bacteroidetes	Bacteroidetes
dbCAN_positive_190	GH13	gi|427991434|gb|AFY71689.1| glycogen debranching enzyme GlgX [Pseudanabaena sp. PCC 7367]	2e-21	gi|651425079|ref|WP_026527413.1|	glycogen debranching protein [Butyrivibrio sp. VCD2006]	83.33	2e-16	Bacteria	Bacteria
dbCAN_positive_191	GH94	gi|294473399|gb|ADE82788.1| cellobiose phosphorylase [Prevotella ruminicola 23]	6e-28	gi|693443195|gb|KGI60576.1|	glycosyl transferase [Prevotella sp. S7 MS 2]	89.09	2e-24	Bacteroidales	Bacteroidales
dbCAN_positive_192	GH94	gi|291545216|emb|CBL18325.1| cellobiose phosphorylase [Ruminococcus champanellensis 18P13 = JCM 17042]	1e-16	gi|653611995|ref|WP_027622474.1|	glycosyl transferase [[Clostridium] clariflavum]	68.75	2e-11	Bacteria	Not assigned
dbCAN_positive_193	GH26	gi|294473909|gb|ADE83298.1| carbohydrate esterase, family 7 glycosyl hydrolase, family 26 [Prevotella ruminicola 23]	1e-30	gi|502830305|ref|WP_013065281.1|	family 7 carbohydrate esterase [Prevotella ruminicola]	84.62	2e-24	Prevotella	Prevotella
dbCAN_positive_194	GH115	gi|198271420|gb|EDY95690.1| hypothetical protein BACPLE 1966 [Bacteroides plebeius DSM 17135]	1e-17	gi|494835349|ref|WP_007561449.1|	hypothetical protein [Bacteroides plebeius]	74.51	2e-12	Bacteroidales	Not assigned
dbCAN_positive_195	GH13	gi|229469093|gb|ACQ70865.1| alpha amylase catalytic region [Exiguobacterium sp. AT1b]	2e-15	gi|548226901|ref|WP_022445742.1|	alpha amylase catalytic domain protein [Faecalibacterium sp. CAG:74]	87.18	5e-12	Firmicutes	Not assigned
dbCAN_positive_196	GH97	gi|294474133|gb|ADE83522.1| alpha glucosidase [Prevotella ruminicola 23]	6e-25	gi|697060792|ref|WP_033150410.1|	alpha-glucosidase [Prevotella sp. RM4]	62.32	2e-19	Bacteroidetes	Bacteroidetes
dbCAN_positive_197	GH25	gi|333393455|gb|AEF31373.1| glycosyl hydrolase family 25 [Gardnerella vaginalis HMP9231]	4e-12	gi|655072405|ref|WP_028520610.1|	Lyzozyme M1 (1,4-beta-N-acetylmuramidase) [Ruminococcus flavefaciens]	44.29	8e-11	Bacteria	Not assigned
dbCAN_positive_198	GH43	gi|261373462|gb|ACX76207.1| glycoside hydrolase family 43 [Fibrobacter succinogenes subsp. succinogenes S85]	8e-36	gi|504360123|ref|WP_014547225.1|	glycoside hydrolase [Fibrobacter succinogenes]	92.75	2e-29	Fibrobacter	Fibrobacter
dbCAN_positive_199	GH94	gi|433669455|gb|AGB40270.1| cellobiose phosphorylase [Halobacteroides halobius DSM 5150]	7e-21	gi|671603699|ref|WP_031576731.1|	cellobiose phosphorylase [Proteiniclasticum ruminis]	63.93	5e-17	Clostridiales	Clostridiales
dbCAN_positive_200	GH48	gi|315449517|gb|ADU23081.1| Cellulose 1,4 beta cellobiosidase [Ruminococcus albus 7 = DSM 20455]	7e-18	gi|593019971|gb|EXM37445.1|	cellulose 1,4-beta-cellobiosidase [Ruminococcus albus SY3]	92.5	8e-14	Ruminococcus	Ruminococcus
dbCAN_positive_201	GH27	gi|671713493|gb|AII65766.1| alpha galactosidase [Bacteroides dorei]	3e-11	gi|654482114|ref|WP_027952124.1|	alpha-galactosidase [Hallella seregens]	69.09	4e-09	Hallella	Not assigned
dbCAN_positive_202	GH28	gi|294474354|gb|ADE83743.1| putative polygalacturonase beta xylosidase [Prevotella ruminicola 23]	2e-21	gi|502830749|ref|WP_013065725.1|	polygalacturonase/beta-xylosidase [Prevotella ruminicola]	90.91	6e-15	Prevotella	Prevotella
dbCAN_positive_203	GH44	gi|261371190|gb|ACX73935.1| glycoside hydrolase family 44 domain protein [Fibrobacter succinogenes subsp. succinogenes S85]	4e-26	gi|502574866|ref|WP_012820165.1|	glycoside hydrolase [Fibrobacter succinogenes]	93.75	4e-20	Fibrobacter	Fibrobacter
dbCAN_positive_204	GH133	gi|149933726|gb|ABR40424.1| conserved hypothetical protein [Bacteroides vulgatus ATCC 8482]	2e-33	gi|546364767|ref|WP_021851208.1|	glycogen debranching enzyme-related protein [Prevotella sp. CAG:1058]	83.78	7e-31	Prevotella	Prevotella
dbCAN_positive_205	GH133	gi|149935298|gb|ABR41995.1| 4 alpha glucanotransferase [Parabacteroides distasonis ATCC 8503]	6e-07	gi|547734264|ref|WP_022148178.1|	glycogen debranching enzyme [Bacteroides sp. CAG:709]	70.37	7e-15	Bacteroides	Bacteroides
dbCAN_positive_206	GH43	gi|571050103|gb|AHF23850.1| xylan 1,4 beta xylosidase [uncultured bacterium Contig15]	2e-23	gi|655063537|ref|WP_028511828.1|	alpha-N-arabinofuranosidase [Ruminococcaceae bacterium AE2021]	83.93	2e-21	cellular organisms	cellular organisms
dbCAN_positive_207	GH2	gi|261372636|gb|ACX75381.1| glycoside hydrolase family 2 TIM barrel [Fibrobacter succinogenes subsp. succinogenes S85]	6e-28	gi|504359353|ref|WP_014546455.1|	glycosyl transferase family 2 [Fibrobacter succinogenes]	73.13	6e-22	Fibrobacter	Fibrobacter
dbCAN_positive_208	GH6	gi|372325934|gb|AEX92717.1| putative cellulase [Neocallimastix patriciarum]	2e-20	gi|372325934|gb|AEX92717.1|	putative cellulase [Neocallimastix patriciarum]	84.78	1e-14	Neocallimastigaceae	Neocallimastigaceae
dbCAN_positive_209	GH133	gi|149933726|gb|ABR40424.1| conserved hypothetical protein [Bacteroides vulgatus ATCC 8482]	5e-22	gi|655529101|ref|WP_028907171.1|	4-alpha-glucanotransferase [Prevotella ruminicola]	82.46	2e-20	Prevotella	Prevotella
dbCAN_positive_210	GH92	gi|311906083|gb|ADQ16524.1| alpha 1,2 mannosidase [Leadbetterella byssophila DSM 17132]	8e-05	No hits	-	-	-	No hits	No hits
dbCAN_positive_211	GH133	gi|312441922|gb|ADQ78278.1| Amylo alpha 16 glucosidase [Paludibacter propionicigenes WB4]	1e-09	gi|517739718|ref|WP_018909926.1|	4-alpha-glucanotransferase [Prevotella veroralis]	68	1e-11	Prevotella	Not assigned
dbCAN_positive_212	GH51	gi|294471660|gb|ADE81049.1| putative alpha N arabinofuranosidase [Prevotella ruminicola 23]	6e-31	gi|697058382|ref|WP_033148016.1|	alpha-L-arabinofuranosidase [Prevotella sp. P6B1]	93.1	2e-24	Prevotella	Prevotella
dbCAN_positive_213	GH8	gi|332698478|gb|AEE95419.1| glycoside hydrolase family 8 [Mahella australiensis 50 1 BON]	1e-15	gi|548227026|ref|WP_022445866.1|	glycoside hydrolase family 8 [Faecalibacterium sp. CAG:74]	75	1e-10	Clostridia	Not assigned
dbCAN_positive_214	GH14	gi|511090746|dbj|BAN41164.1| beta amylase, putative [Entamoeba invadens]	8e-16	gi|511093185|dbj|BAN42344.1|	beta-amylase, putative [Entamoeba invadens]	83.33	6e-12	Entamoeba	Not assigned
dbCAN_positive_215	CE1	gi|571052393|gb|AHF26053.1| isoamylase domain esterase family protein [uncultured bacterium Contigcl 1748]	1e-24	gi|490470910|ref|WP_004341410.1|	esterase [Prevotella buccae]	84.21	2e-22	Bacteroidales	Bacteroidales
dbCAN_positive_216	GH77	gi|118134717|gb|ABK61761.1| 4 alpha glucanotransferase [Clostridium novyi NT]	6e-30	gi|658076726|gb|KEH89894.1|	4-alpha-glucanotransferase [Clostridium novyi A str. 4540]	80.65	2e-21	Bacteria	Bacteria
dbCAN_positive_217	GH48	gi|509093612|gb|AGN27392.1| glycoside hydrolase 48 family protein, partial [uncultured bacterium]	3e-18	gi|509094228|gb|AGN27700.1|	glycoside hydrolase 48 family protein, partial [uncultured bacterium]	89.47	7e-13	environmental samples (uncultured bacterium)	Not assigned
dbCAN_positive_218	GH94	gi|395812582|gb|AFN75331.1| glycosyltransferase family 36 [Melioribacter roseus P3M 2]	2e-19	gi|504669661|ref|WP_014856763.1|	N,N'-diacetylchitobiose phosphorylase [Melioribacter roseus]	59.68	5e-14	Melioribacter	Melioribacter
dbCAN_positive_219	GH13	gi|291513576|emb|CBK62786.1| Glycosidases [Alistipes shahii WAL 8301]	6e-11	gi|692419351|ref|WP_032136032.1|	alpha-amylase [Alistipes sp. AL-1]	55.56	1e-06	Alistipes	Not assigned
dbCAN_positive_220	CE7	gi|294473165|gb|ADE82554.1| carbohydrate esterase, family 7 [Prevotella ruminicola 23]	0.007	No hits	-	-	-	No hits	No hits
dbCAN_positive_221	GH94	gi|294473399|gb|ADE82788.1| cellobiose phosphorylase [Prevotella ruminicola 23]	3e-56	gi|547845062|ref|WP_022252437.1|	cellobiose-phosphorylase [Prevotella sp. CAG:386]	86.14	4e-51	Bacteroidetes	Bacteroidetes
dbCAN_positive_222	GH74	gi|261373158|gb|ACX75903.1| endo 1,4 beta glucanase xyloglucanase, putative, gly74A [Fibrobacter succinogenes subsp. succinogenes S85]	2e-35	gi|504359848|ref|WP_014546950.1|	endo-1,4-beta-glucanase [Fibrobacter succinogenes]	89.55	4e-31	Fibrobacter	Fibrobacter
dbCAN_positive_223	CE1	gi|610421603|gb|AHW58807.1| esterase [Draconibacterium orientale]	2e-13	gi|522019936|ref|WP_020531201.1|	hypothetical protein [Flexithrix dorotheae]	67.44	6e-09	Bacteroidetes	Not assigned
dbCAN_positive_224	GH95	gi|283815696|gb|ADB37534.1| Alpha L fucosidase [Spirosoma linguale DSM 74]	3e-16	gi|502690611|ref|WP_012926085.1|	alpha-L-fucosidase [Spirosoma linguale]	96.88	1e-10	Bacteria	Not assigned
dbCAN_positive_225	GH77	gi|295090630|emb|CBK76737.1| 4 alpha glucanotransferase [[Clostridium]cf. saccharolyticum K10]	2e-19	gi|547448292|ref|WP_022068094.1|	4-alpha-glucanotransferase [Blautia sp. CAG:257]	73.21	5e-18	Firmicutes	Firmicutes
dbCAN_positive_226	GH45	gi|261372279|gb|ACX75024.1| Cellulase [Fibrobacter succinogenes subsp. succinogenes S85]	7e-12	gi|504359017|ref|WP_014546119.1|	glycosyl hydrolase family 5 [Fibrobacter succinogenes]	62.5	2e-08	Bacteria	Not assigned
dbCAN_positive_227	GH94	gi|291545216|emb|CBL18325.1| cellobiose phosphorylase [Ruminococcus champanellensis 18P13 = JCM 17042]	6e-25	gi|653228361|ref|WP_027440860.1|	glycosyl transferase [Lachnospiraceae bacterium AC2031]	100	3e-23	unclassified Lachnospiraceae	unclassified Lachnospiraceae
dbCAN_positive_228	GH105	gi|294473505|gb|ADE82894.1| pectinase family protein glycosyl hydrolase family 88 [Prevotella ruminicola 23]	4e-26	gi|697059032|ref|WP_033148664.1|	hypothetical protein, partial [Prevotella sp. P6B1]	76.12	3e-20	Prevotella	Prevotella
dbCAN_positive_229	GH26	gi|460565034|gb|AGH14018.1| beta mannanase [Prevotella sp. Sc00028]	1e-33	gi|460565034|gb|AGH14018.1|	beta mannanase [Prevotella sp. Sc00028]	85.25	5e-27	Bacteroidales	Bacteroidales
dbCAN_positive_230	PL11	gi|433303624|gb|AGB29439.1| hypothetical protein Prede 2166 [Prevotella dentalis DSM 3688]	5e-15	gi|654481845|ref|WP_027951858.1|	carbohydrate-binding protein [Hallella seregens]	64.71	1e-10	Prevotellaceae	Not assigned
dbCAN_positive_231	GH25	gi|238873263|gb|ACR72973.1| Glycoside Hydrolase Family 25 like lysozyme endolysin [[Eubacterium]eligens ATCC 27750]	0.0001	No hits	-	-	-	No hits	No hits
dbCAN_positive_232	GH94	gi|315447180|gb|ADU20744.1| glycosyltransferase 36 [Ruminococcus albus 7 = DSM 20455]	2e-24	gi|547317681|ref|WP_022049177.1|	cellobiose phosphorylase [Ruminococcus sp. CAG:254]	80.25	1e-31	Clostridiales	Clostridiales
dbCAN_positive_233	GH2	gi|379653628|gb|AFD06684.1| beta galactosidase beta glucuronidase [Solitalea canadensis DSM 3403]	0.0005	gi|671548768|ref|WP_031531742.1|	MULTISPECIES: beta-galactosidase, partial [Bacteroides]	71.15	0.0001	Bacteroides	Not assigned
dbCAN_positive_234	GH77	gi|219541640|gb|ACL23378.1| 4 alpha glucanotransferase [Chloroflexus aggregans DSM 9485]	1e-18	gi|665833822|ref|WP_031201939.1|	hypothetical protein, partial [Eubacterium sp. 14-2]	59.7	1e-16	Bacteria	Bacteria
dbCAN_positive_235	GH16	gi|294472576|gb|ADE81965.1| glycosyl hydrolase, family 16 [Prevotella ruminicola 23]	1e-72	gi|697059969|ref|WP_033149588.1|	hypothetical protein [Prevotella sp. RM4]	92.04	2e-59	Prevotella	Prevotella
dbCAN_positive_236	GH26	gi|315447473|gb|ADU21037.1| Mannan endo 1,4 beta mannosidase [Ruminococcus albus 7 = DSM 20455]	2e-05	gi|547319566|ref|WP_022050916.1|	beta-mannanase [Ruminococcus sp. CAG:254]	52.63	5e-08	Ruminococcus	Not assigned
dbCAN_positive_237	GH94	gi|291518248|emb|CBK73469.1| cellobiose phosphorylase [Butyrivibrio fibrisolvens 16 4]	1e-34	gi|653187059|ref|WP_027423423.1|	glycosyl transferase [Lachnospiraceae bacterium AC3007]	88.89	3e-30	Firmicutes	Firmicutes
dbCAN_positive_238	GH10	gi|322512550|gb|ADX05679.1| putative carbohydrate active enzyme [uncultured organism]	2e-23	gi|640563527|ref|WP_024994661.1|	1,4-beta-xylanase [Bacteroides paurosaccharolyticus]	70.37	4e-17	Bacteroidales	Bacteroidales
dbCAN_positive_239	CE3	gi|516274|emb|CAA84537.1| XynB [Ruminococcus flavefaciens 17]	3e-52	gi|640313289|ref|WP_024861976.1|	hypothetical protein [Ruminococcus flavefaciens]	81.37	4e-43	Ruminococcus	Ruminococcus
dbCAN_positive_240	GH77	gi|381379433|dbj|BAL96250.1| 4 alpha glucanotransferase MalQ [Rubrivivax gelatinosus IL144]	2e-13	gi|669786140|emb|CDS53987.1|	4-alpha-glucanotransferase (amylomaltase) [Polaromonas sp. CG9_12]	72.97	6e-10	Bacteria	Not assigned
dbCAN_positive_241	GH95	gi|294471732|gb|ADE81121.1| conserved hypothetical protein [Prevotella ruminicola 23]	7e-20	gi|697057068|ref|WP_033147369.1|	alpha-L-fucosidase [Prevotella sp. P6B1]	97.22	6e-19	Prevotella	Prevotella
dbCAN_positive_242	GH133	gi|149933726|gb|ABR40424.1| conserved hypothetical protein [Bacteroides vulgatus ATCC 8482]	1e-26	gi|502830654|ref|WP_013065630.1|	4-alpha-glucanotransferase [Prevotella ruminicola]	86.76	5e-26	Prevotella	Prevotella
dbCAN_positive_243	GH11	gi|307543517|gb|ADN44231.1| xylanase, partial [uncultured microorganism]	3e-16	gi|640310024|ref|WP_024860687.1|	hypothetical protein [Ruminococcus flavefaciens]	92.86	1e-16	Ruminococcus	Ruminococcus
dbCAN_positive_244	GH95	gi|294473191|gb|ADE82580.1| conserved hypothetical protein [Prevotella ruminicola 23]	4e-33	gi|655548059|ref|WP_028911232.1|	alpha-L-fucosidase [Prevotella sp. MA2016]	87.5	1e-28	Bacteroidales	Bacteroidales
dbCAN_positive_245	CE11	gi|262272164|gb|ACY40072.1| bifunctional UDP 3 O [3 hydroxymyristoyl]N acetylglucosamine deacetylase (3R) hydroxymyristoyl [acyl carrier protein]dehydratase [Blattabacterium sp. (Blattella germanica) str.	2e-20	gi|502603402|ref|WP_012840587.1|	hydroxymyristoyl-ACP dehydratase [Blattabacterium sp. (Blattella germanica)]	66.1	2e-14	Bacteria	Bacteria
dbCAN_positive_246	CE4	gi|390419692|gb|AFL80449.1| putative xylanase chitin deacetylase [Aequorivita sublithincola DSM 14238]	3e-12	gi|568802936|gb|ETN94410.1|	polysaccharide deacetylase [Zhouia amylolytica AD3]	42.86	2e-07	Bacteroidetes	Not assigned
dbCAN_positive_247	GH32	gi|294474131|gb|ADE83520.1| glycosyl hydrolase, family 32 [Prevotella ruminicola 23]	1e-23	gi|697061132|ref|WP_033150749.1|	glycosyl hydrolase family 32 [Prevotella sp. RM4]	95.56	8e-19	Bacteroidales	Bacteroidales
dbCAN_positive_248	GH43	gi|263199315|gb|ACY69973.1| putative family 43 glycosyl hydrolase [Paenibacillus sp. E18]	2e-23	gi|651407797|ref|WP_026518036.1|	acetyl xylan esterase [Butyrivibrio sp. MC2021]	80	3e-22	Firmicutes	Firmicutes
dbCAN_positive_249	CE10	gi|336308916|gb|AEI52017.1| Acetylcholinesterase [Runella slithyformis DSM 19594]	4e-11	gi|697061780|ref|WP_033151391.1|	carboxylesterase [Prevotella sp. RM4]	95.65	1e-16	Bacteroidales	Bacteroidales
dbCAN_positive_250	CE11	gi|294474088|gb|ADE83477.1| UDP 3 0 acyl N acetylglucosamine deacetylase beta hydroxyacyl (acyl carrier protein) dehydratase [Prevotella ruminicola 23]	1e-38	gi|655525662|ref|WP_028903826.1|	MULTISPECIES: hydroxymyristoyl-ACP dehydratase [Prevotella]	97.01	2e-30	Prevotella	Prevotella
dbCAN_positive_251	CE1	gi|602575|emb|CAA58242.1| endo 1,4 beta xylanase [Ruminiclostridium thermocellum YS]	3e-21	gi|655069879|ref|WP_028518118.1|	glycoside hydrolase [Ruminococcus flavefaciens]	80.36	4e-18	Clostridiales	Clostridiales
dbCAN_positive_252	GH31	gi|294471798|gb|ADE81187.1| glycosyl hydrolase, family 31 [Prevotella ruminicola 23]	1e-24	gi|655533531|ref|WP_028907709.1|	alpha-xylosidase [Prevotella ruminicola]	91.07	3e-25	Prevotella	Prevotella
dbCAN_positive_253	GH3	gi|571050188|gb|AHF23933.1| beta glucosidase [uncultured bacterium Contig1522a]	7e-19	gi|571050188|gb|AHF23933.1|	beta-glucosidase [uncultured bacterium Contig1522a]	75	9e-13	Bacteria	Not assigned
dbCAN_positive_254	CE1	gi|302394845|gb|ADL33750.1| endo 1,4 beta xylanase Xyn10C [Butyrivibrio proteoclasticus B316]	5e-28	gi|654790012|ref|WP_028243990.1|	hypothetical protein [Pseudobutyrivibrio ruminis]	79.03	2e-21	Clostridiales	Clostridiales
dbCAN_positive_255	GH127	gi|510020422|emb|CCO20957.1| putative glycoside hydrolase family 97 protein, partial [termite gut metagenome]	1e-11	gi|547517333|ref|WP_022104157.1|	putative uncharacterized protein [Bacteroides stercoris CAG:120]	46.27	6e-09	Bacteria	Not assigned
dbCAN_positive_256	GH2	gi|302394020|gb|ADL32925.1| glycoside hydrolase family 2 Gh2C [Butyrivibrio proteoclasticus B316]	5e-18	gi|651923756|ref|WP_026666997.1|	hypothetical protein [Butyrivibrio sp. AE2005]	74.55	8e-17	Butyrivibrio	Butyrivibrio
dbCAN_positive_257	GH3	gi|294472165|gb|ADE81554.1| glucan 1,4 beta glucosidase [Prevotella ruminicola 23]	2e-40	gi|697060076|ref|WP_033149695.1|	glycoside hydrolase [Prevotella sp. RM4]	94.29	1e-30	Prevotella	Prevotella
dbCAN_positive_258	GH109	gi|304373547|gb|ADM26828.1| N acetylgalactosaminidase, partial [Arenibacter latericius]	3e-05	gi|506348638|ref|WP_015868357.1|	oxidoreductase [Kosmotoga olearia]	61.82	7e-13	Bacteria	Not assigned
dbCAN_positive_259	GH3	gi|291292286|gb|ADD92015.1| Xyl3B [Prevotella bryantii B14]	5e-17	gi|653248356|ref|WP_027453808.1|	glycoside hydrolase family 3 [Prevotella bryantii]	91.89	9e-11	Prevotella	Not assigned
dbCAN_positive_260	GH106	gi|294473552|gb|ADE82941.1| sugar binding domain protein [Prevotella ruminicola 23]	2e-15	gi|697058903|ref|WP_033148535.1|	glycosyl hydrolase family 2 [Prevotella sp. P6B1]	84.62	3e-11	Bacteroidales	Not assigned
dbCAN_positive_261	GH26	gi|284158778|gb|ADB80099.1| beta mannanase [uncultured microorganism]	6e-26	gi|284158778|gb|ADB80099.1|	beta-mannanase [uncultured microorganism]	97.92	2e-18	unclassified sequences	unclassified sequences
dbCAN_positive_262	GH119	gi|312201710|gb|ADQ45037.1| glycoside hydrolase family 16 [Caldicellulosiruptor kronotskyensis 2002]	3e-05	gi|551044543|ref|WP_022788027.1|	hypothetical protein, partial [Clostridiales bacterium NK3B98]	57.81	3e-13	unclassified Clostridiales (miscellaneous)	unclassified Clostridiales (miscellaneous)
dbCAN_positive_263	GH48	gi|509094004|gb|AGN27588.1| glycoside hydrolase 48 family protein, partial [uncultured bacterium]	4e-27	gi|509094004|gb|AGN27588.1|	glycoside hydrolase 48 family protein, partial [uncultured bacterium]	90.38	2e-21	Ruminococcus	Ruminococcus
dbCAN_positive_264	GH76	gi|29340837|gb|AAO78627.1| alpha 1,6 mannanase [Bacteroides thetaiotaomicron VPI 5482]	4e-17	gi|653243619|ref|WP_027449179.1|	hypothetical protein [Prevotella brevis]	70.15	1e-19	Prevotella	Prevotella
dbCAN_positive_265	GH13	gi|306981658|gb|ADN13539.1| 1,4 alpha glucan branching enzyme [Cyanothece sp. PCC 7822]	1e-34	gi|547209872|ref|WP_021950520.1|	1 4-alpha-glucan branching enzyme GlgB [Clostridium sp. CAG:678]	78.38	2e-30	Bacteria	Bacteria
dbCAN_positive_266	GH48	gi|372325944|gb|AEX92722.1| putative cellulase [Neocallimastix patriciarum]	6e-24	gi|372325944|gb|AEX92722.1|	putative cellulase [Neocallimastix patriciarum]	86	2e-18	cellular organisms	cellular organisms
dbCAN_positive_267	GH23	gi|327318967|gb|AEA43459.1| Lytic transglycosylase catalytic [Fluviicola taffensis DSM 16823]	2e-27	gi|695127923|dbj|GAL83744.1|	peptidoglycan-binding lytic transglycosylase [Sporocytophaga myxococcoides]	72.73	1e-21	Bacteria	Bacteria
dbCAN_positive_268	GH67	gi|82524097|emb|CAJ19133.1| putative alpha glucuronidase, partial [unidentified microorganism]	3e-22	gi|82524097|emb|CAJ19133.1|	putative alpha-glucuronidase [unidentified microorganism]	81.25	3e-17	Bacteroidales	Bacteroidales
dbCAN_positive_269	GH43	gi|324317592|gb|ADY35483.1| Alpha N arabinofuranosidase [Bacteroides salanitronis DSM 18170]	8e-13	gi|494842712|ref|WP_007568812.1|	hypothetical protein [Bacteroides coprocola]	96.77	7e-10	Bacteroidetes	Not assigned
dbCAN_positive_270	GH10	gi|442540195|gb|AGC54684.1| XynC, partial [uncultured organism]	5e-30	gi|697060772|ref|WP_033150390.1|	glycosyl hydrolase family 10 [Prevotella sp. RM4]	98.11	2e-23	Prevotella	Prevotella
dbCAN_positive_271	GH109	gi|311905795|gb|ADQ16236.1| oxidoreductase domain protein [Leadbetterella byssophila DSM 17132]	0.034	gi|489896095|ref|WP_003799542.1|	dehydrogenase [Arthrobacter globiformis]	55.56	2e-05	Bacteria	Not assigned
dbCAN_positive_272	GH8	gi|261372077|gb|ACX74822.1| glycoside hydrolase family 8 [Fibrobacter succinogenes subsp. succinogenes S85]	3e-14	gi|506212176|ref|WP_015731951.1|	glycoside hydrolase family protein [Fibrobacter succinogenes]	67.44	3e-09	Fibrobacter	Not assigned
dbCAN_positive_273	GH78	gi|311907021|gb|ADQ17462.1| alpha L rhamnosidase [Leadbetterella byssophila DSM 17132]	4e-22	gi|503173850|ref|WP_013408511.1|	alpha-rhamnosidase [Leadbetterella byssophila]	53.95	9e-18	Bacteria	Bacteria
dbCAN_positive_274	GH109	gi|283812376|gb|ADB34215.1| oxidoreductase domain protein [Kribbella flavida DSM 17836]	2e-05	gi|697058468|ref|WP_033148102.1|	oxidoreductase [Prevotella sp. P6B1]	86.27	2e-18	Bacteroidales	Bacteroidales
dbCAN_positive_275	PL11	gi|177840376|gb|ACB74628.1| YesW [Opitutus terrae PB90 1]	0.0003	No hits	-	-	-	No hits	No hits
dbCAN_positive_276	GH95	gi|294473191|gb|ADE82580.1| conserved hypothetical protein [Prevotella ruminicola 23]	1e-18	gi|697057847|ref|WP_033147621.1|	alpha-L-fucosidase [Prevotella sp. P6B1]	80.77	2e-16	Bacteroidales	Bacteroidales
dbCAN_positive_277	GH13	gi|291520402|emb|CBK75623.1| Glycosidases [Butyrivibrio fibrisolvens 16 4]	2e-14	gi|654165921|ref|WP_027727987.1|	oligo-1,6-glucosidase [Treponema sp. C6A8]	83.78	2e-11	Bacteria	Not assigned
dbCAN_positive_278	GH115	gi|407728434|dbj|BAM48432.1| hypothetical protein AXY 23000 [Amphibacillus xylanus NBRC 15112]	1e-26	gi|551313517|ref|WP_022933389.1|	alpha-glucuronidase [Treponema bryantii]	95.59	4e-30	Bacteria	Bacteria
dbCAN_positive_279	GH36	gi|324318375|gb|ADY36266.1| Alpha galactosidase [Bacteroides salanitronis DSM 18170]	2e-29	gi|671548766|ref|WP_031531740.1|	MULTISPECIES: alpha-glycosidase [Bacteroides]	98.44	2e-29	Bacteroides	Bacteroides
dbCAN_positive_280	GH43	gi|433302800|gb|AGB28616.1| beta xylosidase [Prevotella dentalis DSM 3688]	3e-21	gi|547244410|ref|WP_021980195.1|	putative uncharacterized protein [Paraprevotella clara CAG:116]	71.93	3e-18	Bacteroidales	Bacteroidales
dbCAN_positive_281	GH77	gi|294474364|gb|ADE83753.1| putative 4 alpha glucanotransferase [Prevotella ruminicola 23]	4e-28	gi|697057862|ref|WP_033147636.1|	4-alpha-glucanotransferase [Prevotella sp. P6B1]	94.34	2e-22	Prevotella	Prevotella
dbCAN_positive_282	GH5	gi|218081339|emb|CAL91971.1| cellulase, partial [Epidinium ecaudatum]	3e-39	gi|218081339|emb|CAL91971.1|	cellulase [Epidinium ecaudatum]	86.11	3e-31	Epidinium	Epidinium
dbCAN_positive_283	GH133	gi|149933726|gb|ABR40424.1| conserved hypothetical protein [Bacteroides vulgatus ATCC 8482]	6e-23	gi|493900495|ref|WP_006846300.1|	4-alpha-glucanotransferase [Prevotella copri]	93.44	3e-28	Prevotella	Prevotella
dbCAN_positive_284	GH95	gi|294471732|gb|ADE81121.1| conserved hypothetical protein [Prevotella ruminicola 23]	5e-32	gi|697057068|ref|WP_033147369.1|	alpha-L-fucosidase [Prevotella sp. P6B1]	100	4e-27	Prevotella	Prevotella
dbCAN_positive_285	GH28	gi|361062544|gb|AEW01536.1| glycoside hydrolase family 28 [Niastella koreensis GR20 10]	6e-25	gi|503987453|ref|WP_014221447.1|	glycoside hydrolase [Niastella koreensis]	59.46	2e-18	Bacteroidetes	Bacteroidetes
dbCAN_positive_286	GH9	gi|294979138|dbj|BAJ05815.1| GH9 cellulase [Ruminococcus albus]	8e-31	gi|294979138|dbj|BAJ05815.1|	GH9 cellulase [Ruminococcus albus]	90	6e-25	Ruminococcus	Ruminococcus
dbCAN_positive_287	GH48	gi|291544207|emb|CBL17316.1| Glycosyl hydrolase family 48 [Ruminococcus champanellensis 18P13 = JCM 17042]	2e-18	gi|548303237|ref|WP_022494325.1|	glycosyl hydrolase family 48 [Ruminococcus sp. CAG:624]	59.65	6e-15	Ruminococcus	Ruminococcus
dbCAN_positive_288	GH26	gi|315448318|gb|ADU21882.1| Mannan endo 1,4 beta mannosidase [Ruminococcus albus 7 = DSM 20455]	2e-20	gi|655073155|ref|WP_028521358.1|	glycoside hydrolase [Ruminococcus flavefaciens]	76.47	7e-16	Ruminococcus	Ruminococcus
dbCAN_positive_289	GH11	gi|319891019|gb|ADV76080.1| xylanase [uncultured bacterium]	4e-24	gi|319891019|gb|ADV76080.1|	xylanase [uncultured bacterium]	97.73	1e-17	environmental samples (uncultured bacterium)	environmental samples (uncultured bacterium)
dbCAN_positive_290	GH28	gi|324974952|gb|ADY53936.1| glycoside hydrolase family 28 [Pedobacter saltans DSM 12145]	3e-21	gi|671552812|ref|WP_031535450.1|	MULTISPECIES: hypothetical protein, partial [Bacteroides]	100	2e-28	Bacteroides	Bacteroides
dbCAN_positive_291	GH45	gi|237686521|gb|ACR13785.1| endoglucanase [Teredinibacter turnerae T7901]	2e-12	gi|517085368|ref|WP_018274186.1|	hypothetical protein [Teredinibacter turnerae]	41.67	3e-09	Bacteria	Not assigned
dbCAN_positive_292	GH8	gi|189436082|gb|EDV05067.1| glycosyl hydrolase family 8 [Bacteroides intestinalis DSM 17393]	1e-12	gi|547208160|ref|WP_021948920.1|	glycosyl hydrolase family 8 [Prevotella sp. CAG:1124]	63.83	6e-09	Bacteroidales	Not assigned
dbCAN_positive_293	GH9	gi|291543673|emb|CBL16782.1| Beta glucanase Beta glucan synthetase [Ruminococcus champanellensis 18P13 = JCM 17042]	1e-16	gi|497668561|ref|WP_009982745.1|	glycoside hydrolase family 9 [Ruminococcus flavefaciens]	81.63	4e-17	Ruminococcus	Ruminococcus
dbCAN_positive_294	GH48	gi|291544207|emb|CBL17316.1| Glycosyl hydrolase family 48 [Ruminococcus champanellensis 18P13 = JCM 17042]	1e-12	gi|548209482|ref|WP_022429215.1|	glycosyl hydrolase family 48 [Ruminococcus sp. CAG:403]	53.57	4e-10	Clostridiales	Not assigned
dbCAN_positive_295	GH133	gi|570741550|gb|AHF12310.1| 4 alpha glucanotransferase [Barnesiella viscericola DSM 18177]	6e-12	gi|547309219|ref|WP_022041177.1|	amylo-alpha-16-glucosidase [Bacteroides sp. CAG:702]	59.65	5e-11	Bacteroidales	Not assigned
dbCAN_positive_296	GH30	gi|584457628|emb|CDM69885.1| Glucuronoxylanase XynC [Clostridium sp. M2 40]	2e-15	gi|584457628|emb|CDM69885.1|	Glucuronoxylanase XynC [Clostridium sp. M2/40]	67.39	4e-10	Firmicutes	Not assigned
dbCAN_positive_297	GH105	gi|433304068|gb|AGB29883.1| putative unsaturated glucuronyl hydrolase [Prevotella dentalis DSM 3688]	2e-23	gi|697058902|ref|WP_033148534.1|	glycosyl hydrolase family 88 [Prevotella sp. P6B1]	68.92	1e-27	Prevotella	Prevotella
dbCAN_positive_298	GH9	gi|291544575|emb|CBL17684.1| Glycosyl hydrolase family 9 Carbohydrate binding domain. N terminal ig like domain of cellulase [Ruminococcus champanellensis 18P13 = JCM 17042]	9e-27	gi|655068755|ref|WP_028517012.1|	hypothetical protein [Ruminococcus flavefaciens]	89.86	1e-31	Ruminococcus	Ruminococcus
dbCAN_positive_299	GH94	gi|460565153|gb|AGH14130.1| cellobiose phosphorylase [Prevotella sp. Sc00066]	2e-23	gi|671551244|ref|WP_031533930.1|	MULTISPECIES: glycosyl transferase [Bacteroides]	90.2	2e-19	Bacteroidales	Bacteroidales
dbCAN_positive_300	GH13	gi|60494037|emb|CAH08829.1| putative alpha amylase precursor [Bacteroides fragilis NCTC 9343]	3e-13	gi|655321973|ref|WP_028730363.1|	alpha-amylase [Parabacteroides gordonii]	62.96	2e-10	Bacteroidetes	Not assigned
dbCAN_positive_301	GH5	gi|549806184|emb|CDG46723.1| glycoside hydrolase family 5, partial [uncultured equine caecal ciliate]	7e-29	gi|549806184|emb|CDG46723.1|	glycoside hydrolase family 5, partial [uncultured equine caecal ciliate]	70.67	4e-22	Ciliophora	Ciliophora
dbCAN_positive_302	GH2	gi|177841958|gb|ACB76210.1| glycoside hydrolase family 2 sugar binding [Opitutus terrae PB90 1]	7e-15	gi|640562605|ref|WP_024993758.1|	glycoside hydrolase [Bacteroides paurosaccharolyticus]	72.92	4e-11	Bacteria	Not assigned
dbCAN_positive_303	GH45	gi|261372279|gb|ACX75024.1| Cellulase [Fibrobacter succinogenes subsp. succinogenes S85]	2e-08	gi|504359017|ref|WP_014546119.1|	glycosyl hydrolase family 5 [Fibrobacter succinogenes]	63.64	9e-05	Fibrobacter	Not assigned
dbCAN_positive_304	GH124	gi|315448318|gb|ADU21882.1| Mannan endo 1,4 beta mannosidase [Ruminococcus albus 7 = DSM 20455]	2e-05	gi|497672473|ref|WP_009986657.1|	hypothetical protein [Ruminococcus flavefaciens]	69.09	2e-12	Ruminococcus	Not assigned
dbCAN_positive_305	GH77	gi|302396257|gb|ADL35162.1| 4 alpha glucanotransferase Mal77A [Butyrivibrio proteoclasticus B316]	2e-17	gi|547893437|ref|WP_022298207.1|	4-alpha-glucanotransferase [Clostridium sp. CAG:964]	83.33	2e-16	Firmicutes	Firmicutes
dbCAN_positive_306	PL11	gi|433303624|gb|AGB29439.1| hypothetical protein Prede 2166 [Prevotella dentalis DSM 3688]	1e-21	gi|654481845|ref|WP_027951858.1|	carbohydrate-binding protein [Hallella seregens]	65.52	3e-15	Prevotellaceae	Prevotellaceae
dbCAN_positive_307	GH9	gi|322512654|gb|ADX05733.1| putative carbohydrate active enzyme [uncultured organism]	1e-28	gi|322512654|gb|ADX05733.1|	putative carbohydrate-active enzyme [uncultured organism]	77.05	3e-23	unclassified sequences	unclassified sequences
dbCAN_positive_308	CE10	gi|302394918|gb|ADL33823.1| endo 1,4 beta xylanase and esterase Xyn10D [Butyrivibrio proteoclasticus B316]	7e-09	gi|655058353|ref|WP_028506702.1|	hypothetical protein [Ruminococcaceae bacterium AB4001]	60.38	7e-10	Clostridiales	Not assigned
dbCAN_positive_309	GH94	gi|283103580|gb|ADB10686.1| Cellobiose phosphorylase [Bifidobacterium dentium Bd1]	3e-16	gi|496354193|ref|WP_009063369.1|	glycosyl transferase [Clostridium sp. MSTE9]	79.55	1e-13	Bacteria	Firmicutes
dbCAN_positive_310	CE1	gi|430735339|gb|AGA59284.1| enterochelin esterase like enzyme [Thermobacillus composti KWC4]	7e-11	gi|671584103|ref|WP_031561170.1|	hypothetical protein, partial [Ruminococcus flavefaciens]	59.74	2e-19	Ruminococcus	Ruminococcus
dbCAN_positive_311	GH36	gi|291523792|emb|CBK89379.1| Alpha galactosidase [Eubacterium rectale DSM 17629]	1e-28	gi|510894308|ref|WP_016227463.1|	hypothetical protein [Lachnospiraceae bacterium 10-1]	76.06	1e-22	Firmicutes	Firmicutes
dbCAN_positive_312	GH31	gi|256581880|gb|ACU93015.1| glycoside hydrolase family 31 [Capnocytophaga ochracea DSM 7271]	8e-12	gi|725818240|gb|KHE70744.1|	glycosyl hydrolase, family 31 [Capnocytophaga sp. oral taxon 329 str. F0087]	73.17	9e-10	Bacteroidetes	Not assigned
dbCAN_positive_313	GH36	gi|433303486|gb|AGB29301.1| alpha galactosidase [Prevotella dentalis DSM 3688]	6e-25	gi|546357113|ref|WP_021844211.1|	putative exported alpha-galactosidase [Bacteroides sp. CAG:1060]	78.46	3e-23	Bacteroidales	Bacteroidales
dbCAN_positive_314	GH57	gi|294472786|gb|ADE82175.1| glycosyl hydrolase, family 57 [Prevotella ruminicola 23]	2e-19	gi|640558444|ref|WP_024989982.1|	alpha-amylase [Prevotella albensis]	86.36	6e-14	Prevotella	Prevotella
dbCAN_positive_315	GH30	gi|364284947|gb|AEW47946.1| GHF30 protein [uncultured bacterium B2 18]	3e-20	gi|697057610|ref|WP_033147582.1|	xylanase [Prevotella sp. P6B1]	68.52	2e-14	Bacteroidales	Bacteroidales
dbCAN_positive_316	GH94	gi|291531437|emb|CBK97022.1| cellobiose phosphorylase [[Eubacterium]siraeum 70 3]	6e-21	gi|652835614|ref|WP_027118500.1|	glycosyl transferase [Lachnospiraceae bacterium YSB2008]	100	3e-19	Clostridiales	Clostridiales
dbCAN_positive_317	GH109	gi|390418191|gb|AFL85769.1| putative dehydrogenase [Belliella baltica DSM 15883]	9e-16	gi|504586606|ref|WP_014773708.1|	glycosyl hydrolase family 109 [Belliella baltica]	59.57	1e-09	Bacteroidetes	Not assigned
dbCAN_positive_318	GH5	gi|190687227|gb|ACE84905.1| cellulase, putative, cel5D [Cellvibrio japonicus Ueda107]	1e-07	gi|546184596|ref|WP_021824361.1|	glycoside hydrolase, family 5 [Prevotella salivae]	43.33	7e-05	Prevotella	Not assigned
dbCAN_positive_319	GH2	gi|294473393|gb|ADE82782.1| beta galactosidase [Prevotella ruminicola 23]	1e-31	gi|655529035|ref|WP_028907106.1|	beta-galactosidase [Prevotella ruminicola]	93.65	1e-27	Prevotella	Prevotella
dbCAN_positive_320	GH106	gi|294473393|gb|ADE82782.1| beta galactosidase [Prevotella ruminicola 23]	1e-31	gi|655529035|ref|WP_028907106.1|	beta-galactosidase [Prevotella ruminicola]	93.65	1e-27	Prevotella	Prevotella
dbCAN_positive_321	GH28	gi|336301567|gb|AEI44670.1| glycoside hydrolase family 28 [Paenibacillus mucilaginosus KNP414]	1e-09	gi|490470014|ref|WP_004340521.1|	exo-poly-alpha-D-galacturonosidase [Prevotella buccae]	64.1	2e-05	Bacteria	Not assigned
dbCAN_positive_322	PL12	gi|359351818|gb|AEV29592.1| Heparinase II III like protein [Sphaerochaeta pleomorpha str. Grapes]	3e-20	gi|504036441|ref|WP_014270435.1|	Heparinase II/III-like protein [Sphaerochaeta pleomorpha]	59.38	4e-15	Sphaerochaeta	Sphaerochaeta
dbCAN_positive_323	GH94	gi|345501103|gb|AEN95786.1| glycosyltransferase 36 [Roseburia hominis A2 183]	3e-18	gi|492740138|ref|WP_005942303.1|	glycosyl transferase [Faecalibacterium prausnitzii]	85	2e-13	Bacteria	Clostridiales
dbCAN_positive_324	GH94	gi|345501103|gb|AEN95786.1| glycosyltransferase 36 [Roseburia hominis A2 183]	1e-28	gi|492740138|ref|WP_005942303.1|	glycosyl transferase [Faecalibacterium prausnitzii]	84.21	2e-22	Bacteria	Bacteria
dbCAN_positive_325	PL10	gi|397310349|gb|AFO38207.1| PF09492 pectate lyase [uncultured bacterium]	8e-20	gi|671550262|ref|WP_031533091.1|	MULTISPECIES: hypothetical protein [Bacteroides]	52.17	3e-14	Bacteroides	Bacteroides
dbCAN_positive_326	GH13	gi|302396729|gb|ADL35634.1| alpha amylase Amy13E [Butyrivibrio proteoclasticus B316]	3e-25	gi|547831227|ref|WP_022239243.1|	putative uncharacterized protein [Lachnospiraceae bacterium CAG:364]	87.04	9e-21	Firmicutes	Firmicutes
dbCAN_positive_327	CE12	gi|302576669|gb|ADL50681.1| hypothetical protein Clocel 911 [Clostridium cellulovorans 743B]	3e-16	gi|497762293|ref|WP_010076477.1|	hypothetical protein [Clostridium cellulovorans]	64.71	4e-12	Bacteria	Not assigned
dbCAN_positive_328	CE9	gi|302199538|gb|ADL07108.1| N acetylglucosamine 6 phosphate deacetylase [Thermosediminibacter oceani DSM 16646]	5e-13	gi|547935849|ref|WP_022337445.1|	n-acetylglucosamine-6-phosphate deacetylase [Firmicutes bacterium CAG:94]	52.46	1e-08	Bacteria	Not assigned
dbCAN_positive_329	CE1	gi|302394845|gb|ADL33750.1| endo 1,4 beta xylanase Xyn10C [Butyrivibrio proteoclasticus B316]	9e-16	gi|503045430|ref|WP_013280406.1|	endo-1,4-beta-xylanase [Butyrivibrio proteoclasticus]	82.5	5e-12	Clostridiales	Not assigned
dbCAN_positive_330	GH77	gi|326543659|gb|ADZ85518.1| 4 alpha glucanotransferase [Clostridium lentocellum DSM 5427]	6e-23	gi|547893437|ref|WP_022298207.1|	4-alpha-glucanotransferase [Clostridium sp. CAG:964]	73.91	7e-24	Clostridium	Clostridium
dbCAN_positive_331	CE10	gi|336308916|gb|AEI52017.1| Acetylcholinesterase [Runella slithyformis DSM 19594]	8e-10	gi|697060213|ref|WP_033149832.1|	carboxylesterase [Prevotella sp. RM4]	94.44	2e-23	Bacteroidales	Bacteroidales
dbCAN_positive_332	PL11	gi|433303157|gb|AGB28972.1| autotransporter associated beta strand repeat protein [Prevotella dentalis DSM 3688]	6e-17	gi|492444915|ref|WP_005846424.1|	cellulosome enzyme, dockerin type I [Prevotella dentalis]	63.83	8e-12	Prevotellaceae	Not assigned
dbCAN_positive_333	GH13	gi|664687817|gb|AIF40407.1| alpha 1,4 glucan:alpha 1,4 glucan 6 glycosyltransferase [Dermacoccus nishinomiyaensis]	4e-21	gi|664687817|gb|AIF40407.1|	alpha-1,4-glucan:alpha-1,4-glucan 6-glycosyltransferase [Dermacoccus nishinomiyaensis]	80.43	7e-15	Bacteria	Bacteria
dbCAN_positive_334	GH115	gi|217989104|gb|EEC55419.1| hypothetical protein BACEGG 220 [Bacteroides eggerthii DSM 20697]	2e-23	gi|653246824|ref|WP_027452329.1|	hypothetical protein [Prevotella albensis]	98	3e-23	Bacteroidales	Bacteroidales
dbCAN_positive_335	GH109	gi|358751904|gb|AEU35294.1| Alpha N acetylgalactosaminidase [Granulicella mallensis MP5ACTX8]	6e-09	gi|655549089|ref|WP_028912258.1|	oxidoreductase [Prevotella sp. MA2016]	100	4e-22	Prevotella	Prevotella
dbCAN_positive_336	GH43	gi|324319445|gb|ADY37336.1| glycoside hydrolase family 43 [Bacteroides salanitronis DSM 18170]	1e-19	gi|640554362|ref|WP_024986172.1|	glycoside hydrolase [Bacteroides acidifaciens]	66.07	7e-18	Bacteroidales	Bacteroidales
dbCAN_positive_337	GH94	gi|311778427|gb|ADQ07913.1| glycosyltransferase 36 [Caldicellulosiruptor hydrothermalis 108]	6e-40	gi|496548033|ref|WP_009254108.1|	MULTISPECIES: glycosyl transferase [Clostridiales]	77.38	1e-32	Bacteria	Bacteria
dbCAN_positive_338	GH13	gi|528527110|emb|CCQ34399.1| alpha amylase, family GH13 [Halorhabdus tiamatea SARL4B]	4e-07	gi|640560598|ref|WP_024991960.1|	alpha-amylase [Prevotella pleuritidis]	70.77	4e-19	Prevotella	Prevotella
dbCAN_positive_339	GH97	gi|433303030|gb|AGB28845.1| Glycoside hydrolase 97 [Prevotella dentalis DSM 3688]	3e-16	gi|647469227|ref|WP_025797709.1|	alpha-glucosidase [Prevotella saccharolytica]	58.93	1e-12	Prevotellaceae	Not assigned
dbCAN_positive_340	GH13	gi|378401881|emb|CCG06997.1| Pullulanase PulA and related glycosidase [Rhodospirillum photometricum DSM 122]	2e-29	gi|551034601|ref|WP_022778440.1|	glycogen-debranching protein [Butyrivibrio sp. AE3009]	78.26	2e-26	Clostridiales	Clostridiales
dbCAN_positive_341	GH48	gi|37703325|gb|AAR01217.1| Cel48A [Ruminococcus albus 8]	2e-19	gi|640300653|ref|WP_024857118.1|	cellulose 1,4-beta-cellobiosidase [Ruminococcus albus]	74.51	3e-15	Ruminococcus	Ruminococcus
dbCAN_positive_342	GH3	gi|225016052|gb|ACN78955.1| xylosidase arabinofuranosidase [Prevotella ruminicola]	4e-30	gi|655548060|ref|WP_028911233.1|	glycosyl hydrolase family 3 [Prevotella sp. MA2016]	91.38	2e-24	Prevotella	Prevotella
dbCAN_positive_343	GH13	gi|390418269|gb|AFL85847.1| 1,4 alpha glucan branching enzyme [Belliella baltica DSM 15883]	4e-20	gi|504668334|ref|WP_014855436.1|	alpha amylase catalytic region [Melioribacter roseus]	60.61	4e-15	Bacteroidetes/Chlorobi group	Bacteroidetes/Chlorobi group
dbCAN_positive_344	GH70	gi|390418269|gb|AFL85847.1| 1,4 alpha glucan branching enzyme [Belliella baltica DSM 15883]	4e-20	gi|504668334|ref|WP_014855436.1|	alpha amylase catalytic region [Melioribacter roseus]	60.61	4e-15	Bacteroidetes/Chlorobi group	Bacteroidetes/Chlorobi group
dbCAN_positive_345	GH5	gi|291531301|emb|CBK96886.1| Endoglucanase [[Eubacterium]siraeum 70 3]	9e-26	gi|505332013|ref|WP_015519115.1|	Endoglucanase [[Eubacterium] siraeum]	87.67	5e-19	Clostridiales	Clostridiales
dbCAN_positive_346	CE8	gi|433302427|gb|AGB28243.1| pectin methylesterase [Prevotella dentalis DSM 3688]	9e-18	gi|494308209|ref|WP_007173675.1|	hypothetical protein [Prevotella bergensis]	78.69	1e-20	Prevotella	Prevotella
dbCAN_positive_347	GH78	gi|29339835|gb|AAO77630.1| alpha rhamnosidase [Bacteroides thetaiotaomicron VPI 5482]	1e-16	gi|547244369|ref|WP_021980156.1|	alpha-L-rhamnosidase protein [Paraprevotella clara CAG:116]	57.14	2e-13	Bacteroidales	Paraprevotella
dbCAN_positive_348	GH43	gi|283827709|gb|ADB43998.1| endo alpha 1,5 L arabinanase [uncultured bacterium]	7e-25	gi|283827709|gb|ADB43998.1|	endo-alpha-1,5-L-arabinanase [uncultured bacterium]	93.75	3e-18	Prevotella	Prevotella
dbCAN_positive_349	GH11	gi|349734017|gb|AEQ16453.1| glycoside hydrolase type 4, partial [uncultured bovine rumen ciliate]	1e-40	gi|349734017|gb|AEQ16453.1|	glycoside hydrolase type 4, partial [uncultured bovine rumen ciliate]	98.51	9e-34	environmental samples (uncultured bovine rumen ciliate)	environmental samples (uncultured bovine rumen ciliate)
dbCAN_positive_350	GH2	gi|149933648|gb|ABR40346.1| glycoside hydrolase family 2, candidate beta galactosidase [Bacteroides vulgatus ATCC 8482]	1e-31	gi|490470602|ref|WP_004341104.1|	beta-galactosidase (Lactase), partial [Prevotella buccae]	86.15	1e-27	Bacteroidales	Bacteroidales
dbCAN_positive_351	PL11	gi|433303624|gb|AGB29439.1| hypothetical protein Prede 2166 [Prevotella dentalis DSM 3688]	1e-19	gi|547255045|ref|WP_021990429.1|	fG-GAP repeat protein [Prevotella sp. CAG:1092]	85.19	7e-23	Bacteroidales	Bacteroidales
dbCAN_positive_352	GH16	gi|381375714|dbj|BAL92532.1| putative glycosyl hydrolase [Actinoplanes missouriensis 431]	5e-06	gi|701593805|gb|KGP74603.1|	laminarinase [Pontibacillus yanchengensis Y32]	39.44	8e-06	Pontibacillus	Not assigned
dbCAN_positive_353	GH105	gi|294473284|gb|ADE82673.1| glycosyl hydrolase, family 88 [Prevotella ruminicola 23]	3e-42	gi|697061030|ref|WP_033150647.1|	glycosyl hydrolase family 88 [Prevotella sp. RM4]	90.28	2e-32	Prevotella	Prevotella
dbCAN_positive_354	GH29	gi|149931246|gb|ABR37944.1| glycoside hydrolase family 29 [Bacteroides vulgatus ATCC 8482]	1e-27	gi|495121114|ref|WP_007845929.1|	MULTISPECIES: alpha-L-fucosidase [Bacteroides]	92.16	2e-22	Bacteroidales	Bacteroidales
dbCAN_positive_355	GH109	gi|113884401|gb|ABI38453.1| Twin arginine translocation pathway signal [Shewanella sp. MR 4]	8e-07	gi|671542186|ref|WP_031525799.1|	oxidoreductase [Dyadobacter crusticola]	60.38	1e-11	Bacteria	Not assigned
dbCAN_positive_356	GH23	gi|146346189|gb|EDK32725.1| Predicted lytic murein transglycosylase [Clostridium kluyveri DSM 555]	6e-17	gi|500758756|ref|WP_011989240.1|	lytic transglycosylase [Clostridium kluyveri]	51.61	1e-10	Firmicutes	Not assigned
dbCAN_positive_357	CE8	gi|333034468|gb|AEF12641.1| G13 pect [uncultured Prevotella sp.]	7e-17	gi|333034468|gb|AEF12641.1|	G13-pect [uncultured Prevotella sp.]	73.91	2e-12	Prevotella	Not assigned
dbCAN_positive_358	GH25	gi|302394035|gb|ADL32940.1| lysozyme Lyc25C [Butyrivibrio proteoclasticus B316]	5e-24	gi|651893862|ref|WP_026652600.1|	hypothetical protein [Butyrivibrio proteoclasticus]	86.36	7e-24	Butyrivibrio	Butyrivibrio
dbCAN_positive_359	GH43	gi|261372623|gb|ACX75368.1| glycoside hydrolase family 43 [Fibrobacter succinogenes subsp. succinogenes S85]	2e-38	gi|504359342|ref|WP_014546444.1|	glycoside hydrolase [Fibrobacter succinogenes]	96.97	5e-32	Fibrobacter	Fibrobacter
dbCAN_positive_360	GH125	gi|363408708|gb|AEW22394.1| hypothetical protein BFO 676 [Tannerella forsythia ATCC 43037]	7e-19	gi|547284365|ref|WP_022017652.1|	pF06824 family protein [Bacteroides sp. CAG:545]	72.06	6e-22	Bacteroides	Bacteroides
dbCAN_positive_361	GH53	gi|294474373|gb|ADE83762.1| glycosyl hydrolase, family 53 [Prevotella ruminicola 23]	4e-13	gi|655533305|ref|WP_028907486.1|	arabinogalactan endo-1 4-beta-galactosidase [Prevotella ruminicola]	54.84	3e-10	Prevotellaceae	Not assigned
dbCAN_positive_362	CE6	gi|295086433|emb|CBK67956.1| Enterochelin esterase and related enzymes [Bacteroides xylanisolvens XB1A]	2e-15	gi|547307400|ref|WP_022039442.1|	uncharacterized protein [Bacteroides sp. CAG:702]	65.96	2e-11	Bacteroidetes	Not assigned
dbCAN_positive_363	GH10	gi|315448321|gb|ADU21885.1| Endo 1,4 beta xylanase [Ruminococcus albus 7 = DSM 20455]	7e-31	gi|488940418|ref|WP_002851493.1|	endo-1,4-beta-xylanase [Ruminococcus albus]	91.94	2e-24	Ruminococcus	Ruminococcus
dbCAN_positive_364	PL9	gi|302577357|gb|ADL51369.1| Pectate lyase Amb allergen [Clostridium cellulovorans 743B]	4e-09	gi|503056708|ref|WP_013291684.1|	Pectate lyase/Amb allergen [Clostridium cellulovorans]	48.15	3e-05	Firmicutes	Not assigned
dbCAN_positive_365	GH94	gi|294473399|gb|ADE82788.1| cellobiose phosphorylase [Prevotella ruminicola 23]	4e-38	gi|655536119|ref|WP_028908903.1|	glycosyl transferase [Prevotella sp. AGR2160]	94.29	3e-33	Prevotella	Prevotella
dbCAN_positive_366	GH133	gi|149933726|gb|ABR40424.1| conserved hypothetical protein [Bacteroides vulgatus ATCC 8482]	1e-21	gi|671549118|ref|WP_031532042.1|	MULTISPECIES: 4-alpha-glucanotransferase [Bacteroides]	100	7e-19	Bacteroides	Bacteroides
dbCAN_positive_367	GH31	gi|571052388|gb|AHF26048.1| acetylxylan esterase [uncultured bacterium Contigcl 1748]	4e-15	gi|655521619|ref|WP_028902306.1|	glycosyl hydrolase family 31 [Prevotella sp. P6B4]	57.14	3e-12	Bacteroidetes	Not assigned
dbCAN_positive_368	CE1	gi|412987997|emb|CCO19393.1| predicted protein [Bathycoccus prasinos]	0.008	gi|649561027|gb|KDS67311.1|	prolyl oligopeptidase family protein [Parabacteroides distasonis str. 3776 D15 iv]	73.88	5e-46	Bacteroidetes	Bacteroidetes
dbCAN_positive_369	PL11	gi|291544608|emb|CBL17717.1| Carbohydrate binding module (family 6) [Ruminococcus champanellensis 18P13 = JCM 17042]	2e-06	gi|547925953|ref|WP_022328067.1|	rhamnogalacturonan lyase [Prevotella sp. CAG:732]	48.94	3e-05	Prevotella	Not assigned
dbCAN_positive_370	GH115	gi|324975281|gb|ADY54265.1| hypothetical protein Pedsa 3736 [Pedobacter saltans DSM 12145]	3e-08	gi|547258060|ref|WP_021993189.1|	putative uncharacterized protein [Prevotella sp. CAG:487]	49.09	1e-06	Bacteroidetes	Not assigned
dbCAN_positive_371	GH45	gi|261372279|gb|ACX75024.1| Cellulase [Fibrobacter succinogenes subsp. succinogenes S85]	6e-16	gi|504359017|ref|WP_014546119.1|	glycosyl hydrolase family 5 [Fibrobacter succinogenes]	68.63	5e-11	Fibrobacter	Not assigned
dbCAN_positive_372	GH10	gi|332377060|gb|AEE64768.1| Xyn10B [Ruminococcus albus 8]	1e-30	gi|488939720|ref|WP_002850795.1|	endo-1,4-beta-xylanase [Ruminococcus albus]	91.23	1e-24	Ruminococcus	Ruminococcus
dbCAN_positive_373	PL12	gi|671711109|gb|AII63382.1| hypothetical protein EL88 9435 [Bacteroides dorei]	4e-11	gi|671711109|gb|AII63382.1|	hypothetical protein EL88_09435 [Bacteroides dorei]	66.67	6e-07	Bacteria	Not assigned
dbCAN_positive_374	GH11	gi|38343952|emb|CAD56867.1| xylanase 11D, partial [Polyplastron multivesiculatum]	2e-37	gi|38343952|emb|CAD56867.1|	xylanase 11D [Polyplastron multivesiculatum]	95	5e-30	Ciliophora	Ciliophora
dbCAN_positive_375	GH89	gi|294472030|gb|ADE81419.1| putative alpha N acetylglucosaminidase [Prevotella ruminicola 23]	1e-35	gi|697058787|ref|WP_033148420.1|	alpha-N-acetylglucosaminidase [Prevotella sp. P6B1]	93.94	6e-33	Bacteroidales	Bacteroidales
dbCAN_positive_376	CE10	gi|336308916|gb|AEI52017.1| Acetylcholinesterase [Runella slithyformis DSM 19594]	6e-10	gi|697061780|ref|WP_033151391.1|	carboxylesterase [Prevotella sp. RM4]	95.74	7e-18	Bacteroidales	Bacteroidales
dbCAN_positive_377	GH105	gi|384068525|emb|CCH01735.1| glycosyl hydrolase family 88 [Fibrella aestuarina BUZ 2]	5e-15	gi|671560296|ref|WP_031541518.1|	hypothetical protein, partial [Bacteroides sp. Ga6A2]	98.08	1e-24	Bacteroides	Bacteroides
dbCAN_positive_378	GH9	gi|322512544|gb|ADX05676.1| putative carbohydrate active enzyme [uncultured organism]	1e-20	gi|606791|gb|AAC44386.1|	endoglucanase D [Fibrobacter succinogenes subsp. succinogenes S85]	73.58	3e-15	Fibrobacter	Fibrobacter
dbCAN_positive_379	GH13	gi|291541669|emb|CBL14779.1| alpha 1,4 glucan:alpha 1,4 glucan 6 glycosyltransferase [Ruminococcus bromii L2 63]	1e-19	gi|505335720|ref|WP_015522822.1|	alpha-1,4-glucan:alpha-1,4-glucan 6-glycosyltransferase [Ruminococcus bromii]	86.36	6e-15	Firmicutes	Firmicutes
dbCAN_positive_380	GH31	gi|460565032|gb|AGH14016.1| alpha glucosidase [Prevotella sp. Sc00028]	5e-22	gi|460565032|gb|AGH14016.1|	alpha glucosidase [Prevotella sp. Sc00028]	86.67	4e-16	Prevotella	Prevotella
dbCAN_positive_381	GH97	gi|294474133|gb|ADE83522.1| alpha glucosidase [Prevotella ruminicola 23]	8e-31	gi|547921057|ref|WP_022323341.1|	glycoside hydrolase 97 [Alistipes sp. CAG:435]	82.81	3e-24	Bacteroidetes	Bacteroidetes
dbCAN_positive_382	GH13	gi|291521621|emb|CBK79914.1| Glycosidases [Coprococcus catus GD 7]	9e-30	gi|571052584|gb|AHF26236.1|	neopullulanase 2 [uncultured bacterium Contigcl_1794]	93.94	1e-30	environmental samples (uncultured bacterium)	environmental samples (uncultured bacterium)
dbCAN_positive_383	GH2	gi|88707482|gb|EAQ99726.1| beta galactosidase [Maribacter sp. HTCC2170]	1e-06	gi|693572455|dbj|GAL80618.1|	beta-galactosidase [Algibacter lectus]	42.55	0.0006	Algibacter	Not assigned
dbCAN_positive_384	GH106	gi|88707482|gb|EAQ99726.1| beta galactosidase [Maribacter sp. HTCC2170]	1e-06	gi|693572455|dbj|GAL80618.1|	beta-galactosidase [Algibacter lectus]	42.55	0.0006	Algibacter	Not assigned
dbCAN_positive_385	GH8	gi|156072354|gb|ABU45499.1| glycoside hydrolase family 8 [Fibrobacter succinogenes subsp. succinogenes S85]	2e-07	gi|322512608|gb|ADX05710.1|	putative carbohydrate-active enzyme [uncultured organism]	81.25	3e-08	unclassified sequences	Not assigned
dbCAN_positive_386	GH2	gi|149933186|gb|ABR39884.1| glycoside hydrolase family 2, candidate beta glycosidase [Bacteroides vulgatus ATCC 8482]	2e-26	gi|547194424|ref|WP_021935875.1|	uncharacterized protein [Bacteroides sp. CAG:189]	65.75	1e-23	Bacteroidales	Bacteroidales
dbCAN_positive_387	GH97	gi|324313625|gb|ADY34178.1| Glycoside hydrolase 97 [Odoribacter splanchnicus DSM 20712]	3e-20	gi|496285916|ref|WP_008997954.1|	alpha-glucosidase [Bacteroides sp. D2]	67.24	7e-15	Bacteroides	Bacteroides
dbCAN_positive_388	GH10	gi|218081363|emb|CAL91981.1| xylanase, partial [Epidinium ecaudatum]	3e-31	gi|218081363|emb|CAL91981.1|	xylanase [Epidinium ecaudatum]	91.23	2e-23	Ciliophora	Ciliophora
dbCAN_positive_389	PL9	gi|256034041|gb|ACU57585.1| cell wall surface repeat protein [Chitinophaga pinensis DSM 2588]	3e-14	gi|490741430|ref|WP_004603738.1|	hypothetical protein [[Eubacterium] cellulosolvens]	64.81	3e-13	Clostridiales	Eubacterium
dbCAN_positive_390	GH74	gi|315449649|gb|ADU23213.1| Fibronectin type III domain protein [Ruminococcus albus 7 = DSM 20455]	1e-16	gi|548209019|ref|WP_022428759.1|	bNR/Asp-box repeat [Ruminococcus sp. CAG:403]	62.69	6e-19	Ruminococcus	Ruminococcus
dbCAN_positive_391	GH95	gi|326946180|gb|AEA22065.1| hypothetical protein HMPREF9137 1029 [Prevotella denticola F0289]	8e-14	gi|497010307|ref|WP_009436221.1|	hypothetical protein [Prevotella sp. oral taxon 473]	59.32	3e-12	Prevotellaceae	Not assigned
dbCAN_positive_392	GH9	gi|21929669|gb|AAM81967.1|AF459453 1 cellulase Cel9A precursor [Piromyces sp. E2]	2e-20	gi|21929667|gb|AAM81966.1|AF459452_1	cellulase Cel9A precursor [Piromyces sp. E2]	74.51	8e-17	Neocallimastigaceae	Neocallimastigaceae
dbCAN_positive_393	PL11	gi|433303157|gb|AGB28972.1| autotransporter associated beta strand repeat protein [Prevotella dentalis DSM 3688]	3e-09	gi|492444915|ref|WP_005846424.1|	cellulosome enzyme, dockerin type I [Prevotella dentalis]	45.07	5e-06	Bacteria	Not assigned
dbCAN_positive_394	CE7	gi|324319239|gb|ADY37130.1| Acetyl xylan esterase [Bacteroides salanitronis DSM 18170]	3e-14	gi|547227970|ref|WP_021964950.1|	acetyl xylan esterase [Prevotella sp. CAG:1185]	65.38	5e-14	Bacteroidales	Prevotella
dbCAN_positive_395	GH77	gi|188498018|gb|ACD51154.1| 4 alpha glucanotransferase [Clostridium botulinum E3 str. Alaska E43]	7e-12	gi|547855558|ref|WP_022262448.1|	phosphorylase [Butyrivibrio sp. CAG:318]	66.67	5e-09	Clostridiales	Not assigned
dbCAN_positive_396	GH36	gi|291550733|emb|CBL26995.1| Alpha galactosidase [Ruminococcus torques L2 14]	5e-25	gi|495646309|ref|WP_008370888.1|	alpha-galactosidase [Coprococcus comes]	83.02	2e-19	Bacteria	Bacteria
dbCAN_positive_397	CE10	gi|332331711|gb|AEE48812.1| esterase [Haliscomenobacter hydrossis DSM 1100]	1e-08	gi|547207774|ref|WP_021948568.1|	putative uncharacterized protein [Prevotella sp. CAG:1124]	77.94	3e-24	Prevotella	Prevotella
dbCAN_positive_398	GH13	gi|171991377|gb|ACB62299.1| pullulanase, type I [Exiguobacterium sibiricum 255 15]	2e-11	gi|657669544|ref|WP_029472362.1|	pullulanase [Clostridiales bacterium VE202-08]	54.72	5e-08	Firmicutes	Not assigned
dbCAN_positive_399	GH2	gi|294474254|gb|ADE83643.1| beta galactosidase [Prevotella ruminicola 23]	2e-38	gi|697060248|ref|WP_033149867.1|	beta-galactosidase [Prevotella sp. RM4]	88.57	8e-33	Prevotella	Prevotella
dbCAN_positive_400	CE4	gi|595635795|gb|AHM68053.1| xylanase chitin deacetylase [Paenibacillus polymyxa SQR 21]	2e-13	gi|655548186|ref|WP_028911359.1|	polysaccharide deacetylase [Prevotella sp. MA2016]	94.12	7e-50	Prevotella	Prevotella
dbCAN_positive_401	GH119	gi|558608398|dbj|BAO06203.1| chitinase [Enterococcus mundtii QU 25]	0.005	No hits	-	-	-	No hits	No hits
dbCAN_positive_402	GH97	gi|294474133|gb|ADE83522.1| alpha glucosidase [Prevotella ruminicola 23]	1e-17	gi|697057861|ref|WP_033147635.1|	alpha-glucosidase [Prevotella sp. P6B1]	82.22	7e-13	Prevotella	Not assigned
dbCAN_positive_403	GH78	gi|291540738|emb|CBL13849.1| Bacterial alpha L rhamnosidase [Roseburia intestinalis XB6B4]	4e-21	gi|505334972|ref|WP_015522074.1|	Bacterial alpha-L-rhamnosidase [Roseburia intestinalis]	75	3e-15	Clostridiales	Clostridiales
dbCAN_positive_404	CE9	gi|525041852|gb|AGR42096.1| N acetylglucosamine 6 phosphate deacetylase [Spiroplasma diminutum CUAS 1]	4e-05	gi|285959238|gb|ADC39972.1|	3,5,6-trichloro-2-pyrinol hydrolase [uncultured rumen bacterium]	85.71	3e-15	Veillonellaceae	Veillonellaceae
dbCAN_positive_405	GH31	gi|656327788|emb|CDN31276.1| Alpha glucosidase [Rikenellaceae bacterium M3]	5e-20	gi|576501728|dbj|GAE84932.1|	maltodextrin glucosidase [Bacteroides reticulotermitis JCM 10512]	70.37	4e-16	Bacteroidales	Bacteroidales
dbCAN_positive_406	GH13	gi|295092994|emb|CBK82085.1| Glycosidases [Coprococcus sp. ART55 1]	5e-14	gi|646318557|ref|WP_025486930.1|	amylosucrase, partial [Clostridiales bacterium VE202-28]	69.57	8e-11	Firmicutes	Not assigned
dbCAN_positive_407	GH115	gi|294472180|gb|ADE81569.1| conserved hypothetical protein [Prevotella ruminicola 23]	2e-17	gi|493901290|ref|WP_006847077.1|	hypothetical protein [Prevotella copri]	80.49	1e-13	Bacteroidales	Bacteroidales
dbCAN_positive_408	GH26	gi|575323036|gb|AHG56239.1| B 1,4 endoglucanase [Prevotella sp. Sc00026]	7e-09	gi|671552344|ref|WP_031534987.1|	MULTISPECIES: hypothetical protein [Bacteroides]	100	4e-24	Bacteroides	Bacteroides
dbCAN_positive_409	GH127	gi|472398158|gb|AGI38357.1| arabinofuranosidase [[Clostridium]stercorarium subsp. stercorarium DSM 8532]	5e-28	gi|511042375|ref|WP_016296366.1|	hypothetical protein [Lachnospiraceae bacterium M18-1]	88.14	8e-25	Clostridiales	Clostridiales
dbCAN_positive_410	PL11	gi|110280246|gb|ABG58432.1| CHU large protein; candidate rhamnogalacturonan lyase, polysaccharide lyase family 11 protein [Cytophaga hutchinsonii ATCC 33406]	4e-10	gi|499903813|ref|WP_011584547.1|	rhamnogalacturonan lyase [Cytophaga hutchinsonii]	69.23	7e-07	Bacteria	Not assigned
dbCAN_positive_411	GH97	gi|146156030|gb|ABQ06884.1| Candidate alpha glycosidase; Glycoside hydrolase family 97 [Flavobacterium johnsoniae UW101]	3e-25	gi|547749171|ref|WP_022162193.1|	uncharacterized protein [Bacteroides sp. CAG:633]	91.49	8e-19	Bacteroidetes	Bacteroidetes
dbCAN_positive_412	GH94	gi|433303630|gb|AGB29445.1| cellobiose phosphorylase [Prevotella dentalis DSM 3688]	2e-17	gi|671551244|ref|WP_031533930.1|	MULTISPECIES: glycosyl transferase [Bacteroides]	76.74	3e-12	Bacteria	Not assigned
dbCAN_positive_413	GH43	gi|372325942|gb|AEX92721.1| putative cellulase [Neocallimastix patriciarum]	5e-07	gi|703391702|ref|WP_033421492.1|	hypothetical protein, partial [Lachnobacterium bovis]	49.23	1e-05	Lachnobacterium	Not assigned
dbCAN_positive_414	GH45	gi|261372279|gb|ACX75024.1| Cellulase [Fibrobacter succinogenes subsp. succinogenes S85]	3e-21	gi|504359017|ref|WP_014546119.1|	glycosyl hydrolase family 5 [Fibrobacter succinogenes]	58.57	4e-16	Fibrobacter	Fibrobacter
dbCAN_positive_415	GH32	gi|302395535|gb|ADL34440.1| sucrose 6 phosphate hydrolase Scr32A [Butyrivibrio proteoclasticus B316]	6e-26	gi|651376215|ref|WP_026488438.1|	sucrose-6-phosphate hydrolase [Butyrivibrio sp. XBB1001]	76.92	8e-20	Firmicutes	Firmicutes
dbCAN_positive_416	GH36	gi|315447582|gb|ADU21146.1| alpha galactosidase [Ruminococcus albus 7 = DSM 20455]	4e-08	gi|547902368|ref|WP_022305868.1|	alpha-galactosidase [Roseburia sp. CAG:380]	62.5	7e-08	Clostridiales	Not assigned
dbCAN_positive_417	GH27	gi|315447582|gb|ADU21146.1| alpha galactosidase [Ruminococcus albus 7 = DSM 20455]	4e-08	gi|547902368|ref|WP_022305868.1|	alpha-galactosidase [Roseburia sp. CAG:380]	62.5	7e-08	Clostridiales	Not assigned
dbCAN_positive_418	GH51	gi|296842879|gb|ADH61395.1| alpha L arabinofuranosidase domain protein [Thermoanaerobacter mathranii subsp. mathranii str. A3]	7e-28	gi|661260732|ref|WP_029955690.1|	alpha-N-arabinofuranosidase, partial [Atribacteria bacterium SCGC AAA255-N14]	71.43	9e-21	Firmicutes	Firmicutes
dbCAN_positive_419	GH28	gi|146156269|gb|ABQ07123.1| Polygalacturonase like protein; Glycoside hydrolase family 28 [Flavobacterium johnsoniae UW101]	0.083	No hits	-	-	-	No hits	No hits
dbCAN_positive_420	GH43	gi|324319445|gb|ADY37336.1| glycoside hydrolase family 43 [Bacteroides salanitronis DSM 18170]	4e-09	gi|640307150|ref|WP_024859523.1|	hypothetical protein [Ruminococcus flavefaciens]	57.14	3e-06	Bacteria	Not assigned
dbCAN_positive_421	GH25	gi|302395401|gb|ADL34306.1| lysozyme Lyc25A [Butyrivibrio proteoclasticus B316]	6e-14	gi|493488846|ref|WP_006443595.1|	hypothetical protein [[Clostridium] hylemonae]	62.5	1e-10	Firmicutes	Not assigned
dbCAN_positive_422	GH51	gi|294472145|gb|ADE81534.1| alpha N arabinofuranosidase [Prevotella ruminicola 23]	1e-31	gi|697059322|ref|WP_033148952.1|	alpha-N-arabinofuranosidase [Prevotella sp. P6B1]	94.64	1e-23	Prevotella	Prevotella
dbCAN_positive_423	GH94	gi|433303630|gb|AGB29445.1| cellobiose phosphorylase [Prevotella dentalis DSM 3688]	7e-18	gi|505123375|ref|WP_015310477.1|	cellobiose phosphorylase [Prevotella dentalis]	82.93	4e-14	Bacteroidales	Prevotella
dbCAN_positive_424	GH11	gi|332377064|gb|AEE64770.1| Xyn11E [Ruminococcus albus 8]	3e-22	gi|585220648|gb|EWM54993.1|	hypothetical protein RF007C_03080 [Ruminococcus flavefaciens 007c]	83.33	8e-17	Ruminococcus	Ruminococcus
dbCAN_positive_425	GH13	gi|324317320|gb|ADY35211.1| 1,4 alpha glucan branching enzyme [Bacteroides salanitronis DSM 18170]	2e-25	gi|657827484|ref|WP_029544021.1|	1,4-alpha-glucan branching protein [Selenomonas ruminantium]	88.24	3e-20	Bacteria	Bacteria
dbCAN_positive_426	GH50	gi|573472566|gb|AHF89577.1| beta agarase [Opitutaceae bacterium TAV5]	3e-13	gi|497866129|ref|WP_010180285.1|	beta-agarase [Aquimarina agarilytica]	75	3e-11	Bacteria	Not assigned
dbCAN_positive_427	GH48	gi|213032416|emb|CAS03459.1| Cel48A protein precursor [Ruminococcus albus]	4e-25	gi|640300653|ref|WP_024857118.1|	cellulose 1,4-beta-cellobiosidase [Ruminococcus albus]	81.48	1e-19	Ruminococcus	Ruminococcus
dbCAN_positive_428	GH97	gi|294473000|gb|ADE82389.1| alpha glucosidase family protein [Prevotella ruminicola 23]	3e-20	gi|655533961|ref|WP_028908132.1|	alpha-glucosidase [Prevotella ruminicola]	65.52	2e-14	Prevotella	Prevotella
dbCAN_positive_429	GH115	gi|198271420|gb|EDY95690.1| hypothetical protein BACPLE 1966 [Bacteroides plebeius DSM 17135]	4e-24	gi|653246964|ref|WP_027452466.1|	hypothetical protein [Prevotella albensis]	74.19	1e-18	Bacteroidales	Bacteroidales
dbCAN_positive_430	GH63	gi|589307173|gb|AHK71302.1| putative glycosyl hydrolase [Gluconobacter oxydans DSM 3504]	7e-14	gi|496423123|ref|WP_009131970.1|	hypothetical protein [Bacteroides oleiciplenus]	55.26	2e-18	Bacteroidales	Bacteroidales
dbCAN_positive_431	GH37	gi|589307173|gb|AHK71302.1| putative glycosyl hydrolase [Gluconobacter oxydans DSM 3504]	7e-14	gi|496423123|ref|WP_009131970.1|	hypothetical protein [Bacteroides oleiciplenus]	55.26	2e-18	Bacteroidales	Bacteroidales
dbCAN_positive_432	GH95	gi|294473191|gb|ADE82580.1| conserved hypothetical protein [Prevotella ruminicola 23]	5e-11	gi|655548059|ref|WP_028911232.1|	alpha-L-fucosidase [Prevotella sp. MA2016]	54.39	4e-07	Bacteria	Not assigned
dbCAN_positive_433	GH25	gi|290885468|gb|ADD69168.1| Lytic transglycosylase catalytic [Denitrovibrio acetiphilus DSM 12809]	0.56	No hits	-	-	-	No hits	No hits
dbCAN_positive_434	GH31	gi|571050972|gb|AHF24694.1| glucosidase [uncultured bacterium Contig1584b]	1e-18	gi|651382851|ref|WP_026494985.1|	family 31 glucosidase [Butyrivibrio sp. WCD3002]	83.72	6e-14	Firmicutes	Firmicutes
dbCAN_positive_435	GH9	gi|372325938|gb|AEX92719.1| putative cellulase [Neocallimastix patriciarum]	1e-17	gi|372325938|gb|AEX92719.1|	putative cellulase [Neocallimastix patriciarum]	79.55	8e-14	Neocallimastigaceae	Neocallimastigaceae
dbCAN_positive_436	GH5	gi|317022208|gb|ADU86905.1| cellulase [uncultured bacterium]	2e-20	gi|317022208|gb|ADU86905.1|	cellulase [uncultured bacterium]	57.14	3e-15	Bacteroidales	Bacteroides
dbCAN_positive_437	GH130	gi|295094606|emb|CBK83697.1| Predicted glycosylase [Coprococcus sp. ART55 1]	1e-44	gi|547806816|ref|WP_022216164.1|	predicted glycosylase [Coprococcus sp. CAG:131]	91.03	2e-36	Firmicutes	Firmicutes
dbCAN_positive_438	GH57	gi|570741548|gb|AHF12308.1| alpha amylase [Barnesiella viscericola DSM 18177]	3e-14	gi|570741548|gb|AHF12308.1|	alpha-amylase [Barnesiella viscericola DSM 18177]	68.89	2e-09	cellular organisms	Not assigned
dbCAN_positive_439	GH2	gi|302195134|gb|ADL02705.1| glycoside hydrolase family 2 TIM barrel [[Clostridium]saccharolyticum WM1]	0.0001	gi|655064508|ref|WP_028512799.1|	hypothetical protein [Ruminococcaceae bacterium AE2021]	63.64	2e-08	unclassified Ruminococcaceae	Not assigned
dbCAN_positive_440	GH13	gi|144158|gb|AAA23007.1| 1,4 glucan:1,4 glucan 6 glycosyltransferase [Butyrivibrio fibrisolvens]	2e-19	gi|490741031|ref|WP_004603339.1|	glycogen branching protein [[Eubacterium] cellulosolvens]	90.48	6e-15	Bacteria	Bacteria
dbCAN_positive_441	GH94	gi|312443596|gb|ADQ79952.1| cellobiose phosphorylase [Paludibacter propionicigenes WB4]	7e-19	gi|493897270|ref|WP_006843139.1|	glycosyl transferase [Dysgonomonas mossii]	73.58	1e-15	Bacteroidales	Bacteroidales
dbCAN_positive_442	CE15	gi|430788778|gb|AGA78907.1| hypothetical protein Echvi 2667 [Echinicola vietnamensis DSM 17526]	4e-17	gi|671513231|ref|WP_031499121.1|	acetyl xylan esterase [Bryobacter aggregatus]	50	3e-14	Bacteria	Bacteria
dbCAN_positive_443	GH2	gi|294473328|gb|ADE82717.1| glycosyl hydrolase, family 2 [Prevotella ruminicola 23]	1e-21	gi|655548923|ref|WP_028912093.1|	beta-glucuronidase [Prevotella sp. MA2016]	85.11	1e-15	Prevotella	Prevotella
dbCAN_positive_444	GH95	gi|294473191|gb|ADE82580.1| conserved hypothetical protein [Prevotella ruminicola 23]	3e-21	gi|697057847|ref|WP_033147621.1|	alpha-L-fucosidase [Prevotella sp. P6B1]	75.86	7e-16	Prevotella	Prevotella
dbCAN_positive_445	PL11	gi|261373318|gb|ACX76063.1| Carbohydrate binding family 6 [Fibrobacter succinogenes subsp. succinogenes S85]	1e-17	gi|506212539|ref|WP_015732314.1|	carbohydrate binding family 6 [Fibrobacter succinogenes]	97.37	1e-12	Fibrobacter	Not assigned
dbCAN_positive_446	GH9	gi|610421758|gb|AHW58962.1| glycoside hydrolase [Draconibacterium orientale]	2e-22	gi|640562367|ref|WP_024993522.1|	glycoside hydrolase [Bacteroides paurosaccharolyticus]	80.77	1e-17	Bacteroidales	Bacteroidales
dbCAN_positive_447	GH11	gi|164375379|gb|ABY52795.1| endo 1,4 beta xylanase [Piromyces communis]	1e-11	gi|640310172|ref|WP_024860744.1|	hypothetical protein [Ruminococcus flavefaciens]	80	9e-13	Ruminococcus	Not assigned
dbCAN_positive_448	GH11	gi|164375379|gb|ABY52795.1| endo 1,4 beta xylanase [Piromyces communis]	1e-11	gi|640310172|ref|WP_024860744.1|	hypothetical protein [Ruminococcus flavefaciens]	80	9e-13	Ruminococcus	Not assigned
dbCAN_positive_449	GH13	gi|385246831|gb|AFI49455.1| alpha amylase precursor [Anoxybacillus sp. SK3 4]	1e-10	gi|640555291|ref|WP_024987081.1|	hypothetical protein [Bacteroides acidifaciens]	58	2e-07	cellular organisms	Not assigned
dbCAN_positive_450	GH82	gi|433303532|gb|AGB29347.1| endopolygalacturonase [Prevotella dentalis DSM 3688]	6e-21	gi|494309540|ref|WP_007174275.1|	glycoside hydrolase [Prevotella bergensis]	66.13	1e-16	Prevotellaceae	Prevotellaceae
dbCAN_positive_451	GH110	gi|433303532|gb|AGB29347.1| endopolygalacturonase [Prevotella dentalis DSM 3688]	6e-21	gi|494309540|ref|WP_007174275.1|	glycoside hydrolase [Prevotella bergensis]	66.13	1e-16	Prevotellaceae	Prevotellaceae
dbCAN_positive_452	GH127	gi|429129328|gb|AFZ66343.1| hypothetical protein Deipe 766 [Deinococcus peraridilitoris DSM 19664]	4e-09	gi|654482313|ref|WP_027952320.1|	acetyl-CoA carboxylase [Hallella seregens]	63.16	2e-11	Prevotellaceae	Not assigned
dbCAN_positive_453	GH35	gi|324319944|gb|ADY37835.1| glycoside hydrolase family 35 [Bacteroides salanitronis DSM 18170]	9e-33	gi|653244596|ref|WP_027450151.1|	beta-galactosidase [Prevotella brevis]	72.06	1e-24	Bacteroidales	Bacteroidales
dbCAN_positive_454	GH94	gi|460565153|gb|AGH14130.1| cellobiose phosphorylase [Prevotella sp. Sc00066]	1e-24	gi|671551244|ref|WP_031533930.1|	MULTISPECIES: glycosyl transferase [Bacteroides]	78.33	3e-20	Bacteroidales	Bacteroidales
dbCAN_positive_455	GH25	gi|291545021|emb|CBL18130.1| Lyzozyme M1 (1,4 beta N acetylmuramidase) [Ruminococcus champanellensis 18P13 = JCM 17042]	2e-14	gi|497668464|ref|WP_009982648.1|	Lyzozyme M1 (1,4-beta-N-acetylmuramidase) [Ruminococcus flavefaciens]	62.96	3e-11	Clostridiales	Not assigned
dbCAN_positive_456	GH43	gi|294474358|gb|ADE83747.1| putative xylan 1,4 beta xylosidase [Prevotella ruminicola 23]	7e-18	gi|697060737|ref|WP_033150355.1|	glycoside hydrolase [Prevotella sp. RM4]	77.78	3e-14	Prevotella	Prevotella
dbCAN_positive_457	GH77	gi|302198825|gb|ADL06396.1| 4 alpha glucanotransferase [[Clostridium]saccharolyticum WM1]	4e-21	gi|547856973|ref|WP_022263817.1|	phosphorylase [Clostridium sp. CAG:352]	80.39	6e-17	Firmicutes	Firmicutes
dbCAN_positive_458	GH109	gi|302150879|gb|ADK97140.1| oxidoreductase, NAD binding domain protein [Prevotella melaninogenica ATCC 25845]	0.001	gi|544900582|ref|WP_021312059.1|	oxidoreductase, NAD-binding domain protein [Bacteroidetes bacterium oral taxon 272]	85.37	2e-12	Bacteroidetes	Not assigned
dbCAN_positive_459	CE10	gi|302394144|gb|ADL33049.1| xylosidase arabinofuranosidase and esterase Xsa43H [Butyrivibrio proteoclasticus B316]	1e-09	gi|697061780|ref|WP_033151391.1|	carboxylesterase [Prevotella sp. RM4]	86.36	4e-29	Bacteroidales	Bacteroidales
dbCAN_positive_460	GH45	gi|261372279|gb|ACX75024.1| Cellulase [Fibrobacter succinogenes subsp. succinogenes S85]	2e-18	gi|504359017|ref|WP_014546119.1|	glycosyl hydrolase family 5 [Fibrobacter succinogenes]	67.21	6e-14	Bacteria	Bacteria
dbCAN_positive_461	GH10	gi|349734013|gb|AEQ16451.1| glycoside hydrolase type 2, partial [uncultured bovine rumen ciliate]	1e-26	gi|349734013|gb|AEQ16451.1|	glycoside hydrolase type 2, partial [uncultured bovine rumen ciliate]	87.14	4e-19	Ciliophora	Ciliophora
dbCAN_positive_462	GH127	gi|294473227|gb|ADE82616.1| conserved hypothetical protein [Prevotella ruminicola 23]	7e-35	gi|494843052|ref|WP_007569152.1|	hypothetical protein [Bacteroides coprocola]	96.77	8e-28	Bacteroidales	Bacteroidales
dbCAN_positive_463	CE1	gi|571051746|gb|AHF25434.1| esterase [uncultured bacterium Contig39]	5e-11	gi|571051746|gb|AHF25434.1|	esterase [uncultured bacterium Contig39]	87.1	8e-07	Bacteroidales	Not assigned
dbCAN_positive_464	GH53	gi|294474373|gb|ADE83762.1| glycosyl hydrolase, family 53 [Prevotella ruminicola 23]	2e-15	gi|655548306|ref|WP_028911478.1|	hypothetical protein [Prevotella sp. MA2016]	62.3	5e-12	Bacteroidales	Not assigned
dbCAN_positive_465	GH78	gi|585131330|gb|AHJ19801.1| alfa L rhamnosidase [Bifidobacterium breve JCM 7019]	5e-11	gi|511043059|ref|WP_016297039.1|	hypothetical protein [Lachnospiraceae bacterium M18-1]	65.12	1e-08	Bacteria	Not assigned
dbCAN_positive_466	GH77	gi|291548572|emb|CBL24834.1| 4 alpha glucanotransferase [Ruminococcus torques L2 14]	4e-20	gi|651924168|ref|WP_026667199.1|	MULTISPECIES: 4-alpha-glucanotransferase [Butyrivibrio]	75	3e-15	Firmicutes	Firmicutes
dbCAN_positive_467	GH94	gi|295110440|emb|CBL24393.1| cellobiose phosphorylase [Ruminococcus obeum A2 162]	6e-24	gi|655071844|ref|WP_028520068.1|	glycosyl transferase [Ruminococcus flavefaciens]	82.69	3e-19	Bacteria	Bacteria
dbCAN_positive_468	GH48	gi|25990955|gb|AAN76734.1|AF449412 1 cellulase Cel48A precursor [Piromyces sp. E2]	4e-25	gi|25990957|gb|AAN76735.1|AF449413_1	cellulase Cel48A precursor [Piromyces equi]	85.71	4e-21	Neocallimastigaceae	Neocallimastigaceae
dbCAN_positive_469	GH94	gi|571259093|emb|CCO05478.1| Glycoside Hydrolase Family 94 protein [Ruminococcus sp. 80 3]	7e-41	gi|551313025|ref|WP_022932904.1|	glycosyl transferase [Treponema bryantii]	98.61	4e-36	Bacteria	Bacteria
dbCAN_positive_470	GH130	gi|460564980|gb|AGH13967.1| glycosylase [Prevotella sp. Sc00026]	5e-29	gi|517275105|ref|WP_018463923.1|	glycosidase [Prevotella paludivivens]	87.93	4e-22	Bacteroidales	Bacteroidales
dbCAN_positive_471	GH27	gi|671713493|gb|AII65766.1| alpha galactosidase [Bacteroides dorei]	1e-12	gi|514414654|ref|WP_016562548.1|	melibiase [Bacteroides sp. CAG:927]	65.22	2e-09	Bacteroidales	Not assigned
dbCAN_positive_472	GH43	gi|189437055|gb|EDV06040.1| cellulase (glycosyl hydrolase family 5) [Bacteroides intestinalis DSM 17393]	4e-16	gi|547244392|ref|WP_021980178.1|	glycosyl hydrolase family 43 [Paraprevotella clara CAG:116]	73.44	6e-23	Paraprevotella	Paraprevotella
dbCAN_positive_473	GH31	gi|571052388|gb|AHF26048.1| acetylxylan esterase [uncultured bacterium Contigcl 1748]	8e-30	gi|571052388|gb|AHF26048.1|	acetylxylan esterase [uncultured bacterium Contigcl_1748]	94.55	7e-24	Bacteroidales	Bacteroidales
dbCAN_positive_474	GH115	gi|212662088|gb|EEB22662.1| hypothetical protein BACDOR 4906 [Bacteroides dorei DSM 17855]	3e-18	gi|697060594|ref|WP_033150213.1|	hypothetical protein [Prevotella sp. RM4]	83.67	4e-17	Prevotella	Prevotella
dbCAN_positive_475	GH29	gi|315417728|gb|ADU14368.1| glycoside hydrolase family 29 (alpha L fucosidase) [Asticcacaulis excentricus CB 48]	5e-18	gi|494849077|ref|WP_007575177.1|	Alpha-L-fucosidase [Prevotella multisaccharivorax]	70.59	4e-15	Bacteria	Bacteroidales
dbCAN_positive_476	CE1	gi|302149012|gb|ADK95274.1| isoamylase N terminal domain protein [Prevotella melaninogenica ATCC 25845]	3e-32	gi|653250162|ref|WP_027455590.1|	esterase [Prevotella brevis]	93.24	3e-34	Prevotella	Prevotella
dbCAN_positive_477	GH48	gi|315449517|gb|ADU23081.1| Cellulose 1,4 beta cellobiosidase [Ruminococcus albus 7 = DSM 20455]	1e-20	gi|503264548|ref|WP_013499209.1|	cellulose 1,4-beta-cellobiosidase [Ruminococcus albus]	86.96	2e-15	Ruminococcus	Ruminococcus
dbCAN_positive_478	GH25	gi|118417934|gb|ABK86353.1| conserved hypothetical protein [Bacillus thuringiensis str. Al Hakam]	4e-12	gi|511026481|ref|WP_016280727.1|	hypothetical protein [Lachnospiraceae bacterium A4]	54.72	5e-09	Firmicutes	Not assigned
dbCAN_positive_479	GH94	gi|460565153|gb|AGH14130.1| cellobiose phosphorylase [Prevotella sp. Sc00066]	1e-12	gi|697059806|ref|WP_033149429.1|	glycosyl transferase [Prevotella sp. RM4]	73.53	2e-07	Bacteroidales	Not assigned
dbCAN_positive_480	GH51	gi|294472414|gb|ADE81803.1| putative alpha N arabinofuranosidase [Prevotella ruminicola 23]	5e-18	gi|697060907|ref|WP_033150525.1|	hypothetical protein, partial [Prevotella sp. RM4]	89.09	1e-13	Prevotella	Prevotella
dbCAN_positive_481	GH105	gi|326541242|gb|ADZ83101.1| glycosyl hydrolase family 88 [Clostridium lentocellum DSM 5427]	1e-27	gi|547740658|ref|WP_022154200.1|	predicted unsaturated glucuronyl hydrolase involved in regulation of bacterial surface properties and related proteins [Firmicutes bacterium CAG:65]	92.59	2e-23	Firmicutes	Firmicutes
dbCAN_positive_482	GH3	gi|29339087|gb|AAO76885.1| beta glucosidase (gentiobiase) [Bacteroides thetaiotaomicron VPI 5482]	8e-31	gi|696276592|ref|WP_032852989.1|	beta-glucosidase [Bacteroides sp. 3_1_23]	83.87	5e-24	Bacteroidales	Bacteroidales
dbCAN_positive_483	GH77	gi|294474364|gb|ADE83753.1| putative 4 alpha glucanotransferase [Prevotella ruminicola 23]	3e-22	gi|653249803|ref|WP_027455236.1|	4-alpha-glucanotransferase [Prevotella brevis]	85.71	4e-16	Prevotella	Prevotella
dbCAN_positive_484	CE10	gi|332331711|gb|AEE48812.1| esterase [Haliscomenobacter hydrossis DSM 1100]	0.022	gi|655059627|ref|WP_028507961.1|	hypothetical protein [Ruminococcaceae bacterium AB4001]	81.97	7e-21	unclassified Ruminococcaceae	unclassified Ruminococcaceae
dbCAN_positive_485	GH26	gi|261371594|gb|ACX74339.1| Mannan endo 1,4 beta mannosidase [Fibrobacter succinogenes subsp. succinogenes S85]	1e-29	gi|504358396|ref|WP_014545498.1|	mannan endo-1,4-beta-mannosidase [Fibrobacter succinogenes]	94.44	9e-24	Fibrobacter	Fibrobacter
dbCAN_positive_486	GH9	gi|291544575|emb|CBL17684.1| Glycosyl hydrolase family 9 Carbohydrate binding domain. N terminal ig like domain of cellulase [Ruminococcus champanellensis 18P13 = JCM 17042]	1e-17	gi|655068755|ref|WP_028517012.1|	hypothetical protein [Ruminococcus flavefaciens]	89.09	5e-22	Ruminococcus	Ruminococcus
dbCAN_positive_487	GH31	gi|294473201|gb|ADE82590.1| glycosyl hydrolase, family 31 [Prevotella ruminicola 23]	4e-37	gi|697060788|ref|WP_033150406.1|	glycosyl hydrolase family 31 [Prevotella sp. RM4]	93.85	1e-30	Prevotella	Prevotella
dbCAN_positive_488	GH2	gi|324317583|gb|ADY35474.1| Beta galactosidase [Bacteroides salanitronis DSM 18170]	1e-15	gi|697058546|ref|WP_033148179.1|	glycoside hydrolase [Prevotella sp. P6B1]	67.74	1e-16	Bacteroidales	Bacteroidales
dbCAN_positive_489	GH48	gi|315449517|gb|ADU23081.1| Cellulose 1,4 beta cellobiosidase [Ruminococcus albus 7 = DSM 20455]	4e-22	gi|640300653|ref|WP_024857118.1|	cellulose 1,4-beta-cellobiosidase [Ruminococcus albus]	50	1e-16	Ruminococcus	Ruminococcus
dbCAN_positive_490	GH5	gi|28569970|dbj|BAC57893.1| endoglucanase epi2 [Epidinium caudatum]	5e-26	gi|28569970|dbj|BAC57893.1|	endoglucanase epi2 [Epidinium caudatum]	72.58	5e-19	Ciliophora	Ciliophora
dbCAN_positive_491	GH95	gi|324317671|gb|ADY35562.1| Alpha L fucosidase [Bacteroides salanitronis DSM 18170]	7e-23	gi|546356717|ref|WP_021843829.1|	putative large secreted protein [Bacteroides sp. CAG:1060]	84.21	3e-20	Bacteroidales	Bacteroidales
dbCAN_positive_492	GH11	gi|349734015|gb|AEQ16452.1| glycoside hydrolase type 3, partial [uncultured bovine rumen ciliate]	1e-45	gi|349734015|gb|AEQ16452.1|	glycoside hydrolase type 3, partial [uncultured bovine rumen ciliate]	100	4e-38	environmental samples (uncultured bovine rumen ciliate)	environmental samples (uncultured bovine rumen ciliate)
dbCAN_positive_493	GH43	gi|160884665|ref|ZP 02065668.1| hypothetical protein BACOVA 2654 [Bacteroides ovatus ATCC 8483]	4e-23	gi|653248722|ref|WP_027454165.1|	alpha-N-arabinofuranosidase [Prevotella bryantii]	87.04	9e-21	Bacteroidetes	Bacteroidetes
dbCAN_positive_494	GH55	gi|312201710|gb|ADQ45037.1| glycoside hydrolase family 16 [Caldicellulosiruptor kronotskyensis 2002]	1e-26	gi|496462102|ref|WP_009170947.1|	coagulation factor 5/8 type domain protein [Clostridium sp. DL-VIII]	81.13	5e-21	Bacteria	Bacteria
dbCAN_positive_495	GH1	gi|15024344|gb|AAK79373.1|AE007652 3 Beta glucosidase [Clostridium acetobutylicum ATCC 824]	2e-16	gi|724476272|gb|KHD36149.1|	aryl-phospho-beta-D-glucosidase [Clostridium acetobutylicum]	63.83	5e-11	Bacteria	Not assigned
dbCAN_positive_496	GH127	gi|373944252|gb|AEY65173.1| hypothetical protein Clo1100 916 [Clostridium sp. BNL1100]	2e-30	gi|703392507|ref|WP_033421891.1|	hypothetical protein, partial [Treponema bryantii]	57.58	2e-35	Bacteria	Bacteria
dbCAN_positive_497	GH8	gi|294472279|gb|ADE81668.1| glycosyl hydrolase, family 8 [Prevotella ruminicola 23]	9e-27	gi|517274030|ref|WP_018462848.1|	hypothetical protein [Prevotella paludivivens]	82.14	8e-22	Bacteroidales	Bacteroidales
dbCAN_positive_498	GH3	gi|294473687|gb|ADE83076.1| glycosyl hydrolase, family 3 [Prevotella ruminicola 23]	8e-23	gi|671560337|ref|WP_031541556.1|	glycoside hydrolase [Bacteroides sp. Ga6A2]	90.7	2e-17	Bacteroidales	Bacteroidales
dbCAN_positive_499	GH28	gi|329747925|gb|AEC01281.1| Polygalacturonase [Sphaerochaeta coccoides DSM 17374]	8e-15	gi|503504016|ref|WP_013738677.1|	polygalacturonase [Sphaerochaeta coccoides]	69.57	2e-10	Sphaerochaeta	Not assigned
dbCAN_positive_500	GH28	gi|295104785|emb|CBL02329.1| Endopolygalacturonase [Faecalibacterium prausnitzii SL3 3]	1e-13	gi|646321387|ref|WP_025489644.1|	hypothetical protein [Clostridiales bacterium VE202-27]	60.87	5e-09	Firmicutes	Not assigned
dbCAN_positive_501	GH94	gi|345501103|gb|AEN95786.1| glycosyltransferase 36 [Roseburia hominis A2 183]	5e-30	gi|548226227|ref|WP_022445114.1|	glycosyltransferase 36 [Faecalibacterium sp. CAG:74]	95.24	9e-29	Faecalibacterium	Faecalibacterium
dbCAN_positive_502	GH16	gi|261372935|gb|ACX75680.1| Licheninase [Fibrobacter succinogenes subsp. succinogenes S85]	8e-15	gi|547752718|ref|WP_022165455.1|	glycoside hydrolase family 16 [Eubacterium sp. CAG:192]	66.67	2e-11	Bacteria	Not assigned
dbCAN_positive_503	GH36	gi|28268728|dbj|BAC56887.1| alpha galactosidase [[Clostridium]stercorarium]	1e-07	gi|657687063|ref|WP_029487837.1|	alpha-galactosidase, partial [Epulopiscium sp. 'N.t. morphotype B']	57.89	0.0008	Bacteria	Not assigned
dbCAN_positive_504	GH43	gi|302396147|gb|ADL35052.1| xylosidase arabinofuranosidase Xsa43E [Butyrivibrio proteoclasticus B316]	9e-24	gi|695721746|pdb|4NOV|A	Chain A, Xsa43e, A Gh43 Family Enzyme From Butyrivibrio Proteoclasticus	80.77	1e-18	Lachnospiraceae	Lachnospiraceae
dbCAN_positive_505	GH48	gi|509093476|gb|AGN27324.1| glycoside hydrolase 48 family protein, partial [uncultured bacterium]	8e-30	gi|509093942|gb|AGN27557.1|	glycoside hydrolase 48 family protein, partial [uncultured bacterium]	94.23	2e-23	environmental samples (uncultured bacterium)	environmental samples (uncultured bacterium)
dbCAN_positive_506	GH77	gi|433302625|gb|AGB28441.1| 4 alpha glucanotransferase [Prevotella dentalis DSM 3688]	6e-34	gi|517275597|ref|WP_018464415.1|	4-alpha-glucanotransferase [Prevotella paludivivens]	89.55	6e-30	Prevotellaceae	Prevotellaceae
dbCAN_positive_507	PL1	gi|315449512|gb|ADU23076.1| Pectate lyase Amb allergen [Ruminococcus albus 7 = DSM 20455]	4e-15	gi|640298674|ref|WP_024856240.1|	hypothetical protein [Ruminococcus albus]	84.21	3e-12	Bacteria	Not assigned
dbCAN_positive_508	CE10	gi|302394144|gb|ADL33049.1| xylosidase arabinofuranosidase and esterase Xsa43H [Butyrivibrio proteoclasticus B316]	1e-16	gi|640563524|ref|WP_024994658.1|	carboxylesterase [Bacteroides paurosaccharolyticus]	86.11	2e-33	Bacteroidales	Bacteroidales
dbCAN_positive_509	CE1	gi|302394845|gb|ADL33750.1| endo 1,4 beta xylanase Xyn10C [Butyrivibrio proteoclasticus B316]	3e-21	gi|651428238|ref|WP_026528997.1|	hypothetical protein [Butyrivibrio sp. VCD2006]	68.18	8e-17	Clostridiales	Clostridiales
dbCAN_positive_510	GH48	gi|322512636|gb|ADX05724.1| putative carbohydrate active enzyme [uncultured organism]	2e-22	gi|640312411|ref|WP_024861621.1|	hypothetical protein [Ruminococcus flavefaciens]	85.19	1e-17	Ruminococcus	Ruminococcus
dbCAN_positive_511	PL11	gi|433302975|gb|AGB28791.1| FG GAP repeat protein [Prevotella dentalis DSM 3688]	4e-17	gi|493326526|ref|WP_006283769.1|	carbohydrate binding family 6 [Prevotella bryantii]	77.36	2e-17	Prevotella	Prevotella
dbCAN_positive_512	GH27	gi|388501780|gb|AFK38956.1| unknown [Lotus japonicus]	3e-29	gi|302766553|ref|XP_002966697.1|	hypothetical protein SELMODRAFT_86208 [Selaginella moellendorffii]	81.25	9e-26	Tracheophyta	Tracheophyta
dbCAN_positive_513	GH27	gi|388501780|gb|AFK38956.1| unknown [Lotus japonicus]	3e-29	gi|302766553|ref|XP_002966697.1|	hypothetical protein SELMODRAFT_86208 [Selaginella moellendorffii]	81.25	9e-26	Tracheophyta	Tracheophyta
dbCAN_positive_514	GH9	gi|21929669|gb|AAM81967.1|AF459453 1 cellulase Cel9A precursor [Piromyces sp. E2]	4e-11	gi|21929667|gb|AAM81966.1|AF459452_1	cellulase Cel9A precursor [Piromyces sp. E2]	46.03	1e-07	cellular organisms	Not assigned
dbCAN_positive_515	GH77	gi|294472009|gb|ADE81398.1| putative 4 alpha glucanotransferase [Prevotella ruminicola 23]	8e-17	gi|655533850|ref|WP_028908023.1|	hypothetical protein [Prevotella ruminicola]	71.11	4e-12	cellular organisms	Not assigned
dbCAN_positive_516	GH13	gi|29341019|gb|AAO78809.1| alpha amylase (neopullulanase) SusA [Bacteroides thetaiotaomicron VPI 5482]	4e-09	gi|547316096|ref|WP_022047629.1|	putative uncharacterized protein [Odoribacter laneus CAG:561]	50	2e-07	Bacteroidetes	Not assigned
dbCAN_positive_517	GH78	gi|295084109|emb|CBK65632.1| Bacterial alpha L rhamnosidase. [Bacteroides xylanisolvens XB1A]	1e-29	gi|490416418|ref|WP_004288908.1|	alpha-rhamnosidase [Bacteroides eggerthii]	77.46	4e-26	Bacteroidales	Bacteroidales
dbCAN_positive_518	GH2	gi|294474254|gb|ADE83643.1| beta galactosidase [Prevotella ruminicola 23]	3e-18	gi|697059291|ref|WP_033148921.1|	beta-galactosidase [Prevotella sp. P6B1]	86.05	5e-14	Prevotella	Prevotella
dbCAN_positive_519	GH16	gi|297592023|emb|CBJ54979.1| licheninase [Bacillus licheniformis]	2e-26	gi|547319604|ref|WP_022050954.1|	beta-glucanase/Beta-glucan synthetase [Ruminococcus sp. CAG:254]	68.42	8e-22	Firmicutes	Firmicutes
dbCAN_positive_520	CE1	gi|571050078|gb|AHF23826.1| putative esterase [uncultured bacterium Contig1767]	2e-27	gi|384232206|gb|AFH73650.1|	ferulic acid esterase 17 [uncultured bacterium]	50	2e-21	Bacteria	Bacteria
dbCAN_positive_521	GH48	gi|509093912|gb|AGN27542.1| glycoside hydrolase 48 family protein, partial [uncultured bacterium]	2e-11	gi|640300653|ref|WP_024857118.1|	cellulose 1,4-beta-cellobiosidase [Ruminococcus albus]	100	6e-07	Ruminococcus	Not assigned
dbCAN_positive_522	GH1	gi|301319311|gb|ADK67798.1| glycoside hydrolase family 1 [Olsenella uli DSM 7084]	1e-14	gi|654319014|ref|WP_027828129.1|	aryl-phospho-beta-D-glucosidase [Lactobacillus harbinensis]	70.21	3e-11	Bacteria	Not assigned
dbCAN_positive_523	GH77	gi|110684111|gb|ABG87481.1| 4 alpha glucanotransferase [Clostridium perfringens SM101]	2e-15	gi|653636339|ref|WP_027639519.1|	4-alpha-glucanotransferase [Clostridium cadaveris]	53.45	2e-12	Clostridiales	Not assigned
dbCAN_positive_524	PL9	gi|302577535|gb|ADL51547.1| protein of unknown function DUF1565 [Clostridium cellulovorans 743B]	4e-17	gi|497763054|ref|WP_010077238.1|	hypothetical protein [Clostridium cellulovorans]	70	8e-14	Clostridium	Clostridium
dbCAN_positive_525	GH9	gi|48994864|gb|AAT48118.1| processive endocellulase [Ruminococcus albus 8]	1e-16	gi|671583110|ref|WP_031560407.1|	hypothetical protein [Ruminococcus flavefaciens]	77.08	1e-12	Ruminococcus	Not assigned
dbCAN_positive_526	PL9	gi|334280860|dbj|BAK28434.1| extracellular pectate lyase [Streptococcus gallolyticus subsp. gallolyticus ATCC 43143]	8e-09	gi|548213967|ref|WP_022433424.1|	extracellular pectate lyase [Eubacterium sp. CAG:38]	46.05	8e-06	Firmicutes	Not assigned
dbCAN_positive_527	GH8	No hits	-	No hits	-	-	-	No hits	No hits
dbCAN_positive_528	GH10	gi|322512620|gb|ADX05716.1| putative carbohydrate active enzyme [uncultured organism]	2e-37	gi|322512620|gb|ADX05716.1|	putative carbohydrate-active enzyme [uncultured organism]	100	8e-30	unclassified sequences	unclassified sequences
dbCAN_positive_529	CE9	gi|359351956|gb|AEV29730.1| N acetylglucosamine 6 phosphate deacetylase [Sphaerochaeta pleomorpha str. Grapes]	4e-05	gi|497011879|ref|WP_009436703.1|	dihydroorotase [Prevotella sp. oral taxon 473]	70.18	3e-15	Bacteroidales	Bacteroidales
dbCAN_positive_530	GH10	gi|125713654|gb|ABN52146.1| glycoside hydrolase family 10 [Ruminiclostridium thermocellum ATCC 27405]	3e-16	gi|671586951|ref|WP_031563296.1|	glycoside hydrolase [Ruminococcus flavefaciens]	70	3e-13	Clostridiales	Ruminococcus
dbCAN_positive_531	GH13	gi|196111278|gb|ACG64994.1| alpha amylase, amylosucrase [Alteromonas macleodii 'Deep ecotype']	2e-34	gi|488790765|ref|WP_002703171.1|	amylosucrase [Treponema saccharophilum]	93.67	2e-37	Treponema	Treponema
dbCAN_positive_532	GH65	gi|297141963|gb|ADH98720.1| glycoside hydrolase family 65 central catalytic [[Bacillus]selenitireducens MLS10]	4e-08	gi|648262450|ref|WP_026043599.1|	glycoside hydrolase family 65 [Treponema primitia]	46.3	4e-05	Bacteria	Not assigned
dbCAN_positive_533	GH2	gi|294473328|gb|ADE82717.1| glycosyl hydrolase, family 2 [Prevotella ruminicola 23]	2e-33	gi|697061113|ref|WP_033150730.1|	beta-glucuronidase [Prevotella sp. RM4]	80.3	4e-25	Prevotella	Prevotella
dbCAN_positive_534	GH106	gi|294473328|gb|ADE82717.1| glycosyl hydrolase, family 2 [Prevotella ruminicola 23]	2e-33	gi|697061113|ref|WP_033150730.1|	beta-glucuronidase [Prevotella sp. RM4]	80.3	4e-25	Prevotella	Prevotella
dbCAN_positive_535	GH3	gi|283103162|gb|ADB10268.1| bgl5 Beta glucosidase [Bifidobacterium dentium Bd1]	3e-20	gi|575770306|gb|ETY71760.1|	beta-glucosidase [Bifidobacterium moukalabense DSM 27321]	55.41	7e-16	Bacteria	Bacteria
dbCAN_positive_536	GH10	gi|228229807|gb|ACP87283.1| Sequence 14 from patent US 7504120	9e-12	gi|697198440|ref|WP_033167183.1|	hypothetical protein, partial [Clostridium sp. KNHs205]	40	3e-07	Clostridiales	Not assigned
dbCAN_positive_537	CE8	gi|332182272|gb|AEE17960.1| Pectinesterase [Treponema brennaborense DSM 12168]	7e-17	gi|503525455|ref|WP_013759661.1|	pectinesterase [Treponema brennaborense]	67.19	1e-12	Treponema	Not assigned
dbCAN_positive_538	GH11	gi|565674137|gb|AHC18707.1| endo 1,4 beta xylanase [Paenibacillus polymyxa CR1]	4e-43	gi|505372109|ref|WP_015559211.1|	Predicted xylanase/chitin deacetylase [Ruminococcus champanellensis]	78.31	3e-35	cellular organisms	cellular organisms
dbCAN_positive_539	CE9	gi|299892616|gb|ADJ57683.1| putative peritrophin, partial [Phlebotomus perniciosus]	0.81	No hits	-	-	-	No hits	No hits
dbCAN_positive_540	GH26	gi|160428931|gb|ABX42494.1| Mannan endo 1,4 beta mannosidase, Cellulose 1,4 beta cellobiosidase [Lachnoclostridium phytofermentans ISDg]	3e-25	gi|548209594|ref|WP_022429327.1|	mannan endo-1 4-beta-mannosidase [Ruminococcus sp. CAG:403]	66.23	4e-25	Clostridiales	Clostridiales
dbCAN_positive_541	GH67	gi|82524097|emb|CAJ19133.1| putative alpha glucuronidase, partial [unidentified microorganism]	1e-19	gi|82524097|emb|CAJ19133.1|	putative alpha-glucuronidase [unidentified microorganism]	72.92	1e-14	Prevotella	Prevotella
dbCAN_positive_542	GH2	gi|302397019|gb|ADL35923.1| beta mannosidase Man2A [Butyrivibrio proteoclasticus B316]	5e-21	gi|656287775|ref|WP_029233284.1|	glycoside hydrolase [Butyrivibrio sp. VCB2006]	70	2e-16	Butyrivibrio	Butyrivibrio
dbCAN_positive_543	GH92	gi|631783870|dbj|BAO75157.1| alpha 1,2 mannosidase [Winogradskyella sp. PG 2]	1e-16	gi|651361270|ref|WP_026473620.1|	hypothetical protein [Alkaliflexus imshenetskii]	37.5	9e-13	Bacteria	Not assigned
dbCAN_positive_544	GH28	gi|395812832|gb|AFN75581.1| exo poly alpha D galacturonosidase [Melioribacter roseus P3M 2]	4e-17	gi|647306694|ref|WP_025746788.1|	glycoside hydrolase [Caldicoprobacter oshimai]	77.78	5e-13	Bacteria	Not assigned
dbCAN_positive_545	GH2	gi|291515734|emb|CBK64944.1| Beta galactosidase beta glucuronidase [Alistipes shahii WAL 8301]	8e-15	gi|505360647|ref|WP_015547749.1|	Beta-galactosidase/beta-glucuronidase [Alistipes shahii]	58.49	4e-10	Bacteroidetes	Not assigned
dbCAN_positive_546	CE9	gi|268615873|gb|ACZ10241.1| N acetylglucosamine 6 phosphate deacetylase [Sebaldella termitidis ATCC 33386]	0.0008	gi|504037742|ref|WP_014271736.1|	chlorohydrolase/aminohydrolase [Sphaerochaeta pleomorpha]	70.21	2e-11	Sphaerochaeta	Not assigned
dbCAN_positive_547	GH36	gi|291547076|emb|CBL20184.1| Alpha galactosidase [Ruminococcus sp. SR1 5]	9e-20	gi|551022080|ref|WP_022766239.1|	alpha-galactosidase [Butyrivibrio sp. XPD2006]	87.5	9e-18	Firmicutes	Firmicutes
dbCAN_positive_548	CE9	gi|52350522|gb|AAU43156.1| N acetylglucosamine 6 phosphate deacetylase NagA [Bacillus licheniformis DSM 13 = ATCC 14580]	0.001	gi|610421443|gb|AHW58647.1|	imidazolonepropionase [Draconibacterium orientale]	58.1	1e-23	Bacteroidales	Bacteroidales
dbCAN_positive_549	PL9	gi|293613504|gb|ADE53659.1| glycoside hydrolase family 16 [Coraliomargarita akajimensis DSM 45221]	2e-05	gi|546759477|ref|WP_021891246.1|	predicted phosphohydrolase [Bacteroides sp. CAG:20]	55	6e-17	Bacteroidales	Bacteroidales
dbCAN_positive_550	GH51	gi|113374908|gb|ABI34800.1| alpha L arabinofuranosidase [Geobacillus caldoxylosilyticus]	2e-16	gi|496397177|ref|WP_009106167.1|	alpha-N-arabinofuranosidase [Treponema sp. JC4]	76.27	2e-13	Bacteria	Bacteria
dbCAN_positive_551	GH94	gi|565682405|gb|AHC16436.1| Cellobiose phosphorylase [Spirochaeta sp. L21 RPul D2]	5e-31	gi|493897270|ref|WP_006843139.1|	glycosyl transferase [Dysgonomonas mossii]	84.85	8e-28	Bacteria	Bacteria
dbCAN_positive_552	CE1	gi|312443436|gb|ADQ79792.1| esterase [Paludibacter propionicigenes WB4]	2e-26	gi|671549162|ref|WP_031532075.1|	MULTISPECIES: glycosyl hydrolase family 10 [Bacteroides]	80	2e-22	Bacteria	Bacteria
dbCAN_positive_553	GH11	gi|228229935|gb|ACP87411.1| Sequence 270 from patent US 7504120	5e-11	gi|614663610|gb|AHX56799.1|	endo-1,4-beta-xylanase precursor [uncultured bacterium]	52.17	1e-06	environmental samples (uncultured bacterium)	Not assigned
dbCAN_positive_554	CE7	gi|294473909|gb|ADE83298.1| carbohydrate esterase, family 7 glycosyl hydrolase, family 26 [Prevotella ruminicola 23]	2e-21	gi|697059059|ref|WP_033148691.1|	acetyl xylan esterase, partial [Prevotella sp. P6B1]	81.25	2e-26	Prevotella	Prevotella
dbCAN_positive_555	GH10	gi|218081365|emb|CAL91982.1| xylanase, partial [Eudiplodinium maggii]	8e-23	gi|218081365|emb|CAL91982.1|	xylanase [Eudiplodinium maggii]	67.21	7e-16	cellular organisms	cellular organisms
dbCAN_positive_556	PL12	gi|432171461|emb|CCO24834.1| Heparinase II III family protein [Desulfovibrio hydrothermalis AM13 = DSM 14728]	0.0004	gi|696359154|ref|WP_032934304.1|	prenyltransferase [Bacteroides sp. 9_1_42FAA]	79.07	2e-11	Bacteroidetes	Not assigned
dbCAN_positive_557	GH64	gi|261283746|gb|ACX65717.1| hypothetical protein GYMC10 3480 [Paenibacillus sp. Y412MC10]	1e-08	gi|547751866|ref|WP_022164684.1|	uncharacterized protein [Eubacterium sp. CAG:192]	57.69	2e-10	Eubacterium	Not assigned
dbCAN_positive_558	GH2	gi|294473328|gb|ADE82717.1| glycosyl hydrolase, family 2 [Prevotella ruminicola 23]	1e-22	gi|697061113|ref|WP_033150730.1|	beta-glucuronidase [Prevotella sp. RM4]	89.36	7e-18	Prevotella	Prevotella
dbCAN_positive_559	GH11	gi|10505338|gb|AAG18439.1| xylanase, partial [Piromyces communis]	8e-24	gi|10505338|gb|AAG18439.1|	xylanase [Piromyces communis]	91.94	6e-19	Piromyces	Piromyces
dbCAN_positive_560	GH11	gi|38343952|emb|CAD56867.1| xylanase 11D, partial [Polyplastron multivesiculatum]	3e-41	gi|38343952|emb|CAD56867.1|	xylanase 11D [Polyplastron multivesiculatum]	80.77	6e-33	Polyplastron	Polyplastron
dbCAN_positive_561	CE8	gi|116223534|gb|ABJ82243.1| Pectinesterase [Candidatus Solibacter usitatus Ellin6076]	1e-05	No hits	-	-	-	No hits	No hits
dbCAN_positive_562	GH9	gi|218081351|emb|CAL91976.1| cellulase, partial [Epidinium ecaudatum]	1e-19	gi|218081351|emb|CAL91976.1|	cellulase [Epidinium ecaudatum]	78.72	3e-15	cellular organisms	cellular organisms
dbCAN_positive_563	GH97	gi|294474133|gb|ADE83522.1| alpha glucosidase [Prevotella ruminicola 23]	1e-08	gi|546373251|ref|WP_021852612.1|	alpha-glucosidase [Prevotella sp. CAG:1058]	64.1	2e-06	Prevotella	Not assigned
dbCAN_positive_564	GH45	gi|261372279|gb|ACX75024.1| Cellulase [Fibrobacter succinogenes subsp. succinogenes S85]	8e-20	gi|504359017|ref|WP_014546119.1|	glycosyl hydrolase family 5 [Fibrobacter succinogenes]	70.18	2e-14	Fibrobacter	Fibrobacter
dbCAN_positive_565	GH51	gi|345501078|gb|AEN95761.1| alpha L arabinofuranosidase [Roseburia hominis A2 183]	8e-20	gi|551005074|ref|WP_022749756.1|	alpha-N-arabinofuranosidase [Lachnobacterium bovis]	88.89	3e-15	Firmicutes	Clostridiales
dbCAN_positive_566	GH48	gi|291544207|emb|CBL17316.1| Glycosyl hydrolase family 48 [Ruminococcus champanellensis 18P13 = JCM 17042]	1e-16	gi|547956346|ref|WP_022356899.1|	glycosyl hydrolase family 48 [Ruminococcus sp. CAG:379]	83.72	3e-12	Ruminococcus	Not assigned
dbCAN_positive_567	GH3	gi|571050150|gb|AHF23896.1| beta glucosidase [uncultured bacterium Contig1759]	2e-55	gi|655058823|ref|WP_028507168.1|	hypothetical protein [Ruminococcaceae bacterium AB4001]	92.92	2e-57	unclassified Ruminococcaceae	unclassified Ruminococcaceae
dbCAN_positive_568	GH94	gi|373943981|gb|AEY64902.1| cellobiose phosphorylase [Clostridium sp. BNL1100]	0.032	No hits	-	-	-	No hits	No hits
dbCAN_positive_569	GH25	gi|294473930|gb|ADE83319.1| glycosyl hydrolase, family 25 protein [Prevotella ruminicola 23]	7e-15	gi|655523061|ref|WP_028903736.1|	MULTISPECIES: glycosyl hydrolase family 25 [Prevotella]	82.05	6e-09	Prevotella	Not assigned
dbCAN_positive_570	GH10	gi|322512604|gb|ADX05708.1| putative carbohydrate active enzyme [uncultured organism]	2e-27	gi|322512604|gb|ADX05708.1|	putative carbohydrate-active enzyme [uncultured organism]	81.67	1e-21	unclassified sequences	unclassified sequences
dbCAN_positive_571	GH11	gi|164375379|gb|ABY52795.1| endo 1,4 beta xylanase [Piromyces communis]	4e-15	gi|640310172|ref|WP_024860744.1|	hypothetical protein [Ruminococcus flavefaciens]	85.37	6e-12	Ruminococcus	Not assigned
dbCAN_positive_572	GH3	gi|294471943|gb|ADE81332.1| glycosyl hydrolase, family 3 [Prevotella ruminicola 23]	3e-27	gi|671550730|ref|WP_031533471.1|	MULTISPECIES: glycoside hydrolase family 3 [Bacteroides]	90.16	4e-26	Bacteroides	Bacteroides
dbCAN_positive_573	CE1	gi|225016050|gb|ACN78954.1| bifunctional GH 10 xylanase CE 1 ferulic acid esterase [Prevotella ruminicola]	2e-31	gi|655521606|ref|WP_028902293.1|	MULTISPECIES: glycosyl hydrolase family 10 [Prevotella]	92.06	3e-25	Prevotella	Prevotella
dbCAN_positive_574	GH13	gi|341823264|emb|CCC74188.1| 4 alpha glucanotransferase [Megasphaera elsdenii DSM 20460]	2e-15	gi|548165336|ref|WP_022387527.1|	putative uncharacterized protein [Collinsella sp. CAG:289]	54.84	2e-11	Bacteria	Not assigned
dbCAN_positive_575	CE1	gi|361059778|gb|AEV98769.1| esterase [Niastella koreensis GR20 10]	0.011	No hits	-	-	-	No hits	No hits
dbCAN_positive_576	GH26	gi|571051522|gb|AHF25222.1| bifunctional mannanase xyloglucanase [uncultured bacterium Contig196]	9e-09	gi|493897277|ref|WP_006843146.1|	hypothetical protein [Dysgonomonas mossii]	54.35	2e-06	Bacteroidales	Not assigned
dbCAN_positive_577	GH77	gi|294472009|gb|ADE81398.1| putative 4 alpha glucanotransferase [Prevotella ruminicola 23]	5e-22	gi|550275879|ref|WP_022602509.1|	4-alpha-glucanotransferase [Coprobacter fastidiosus]	71.93	5e-18	cellular organisms	cellular organisms
dbCAN_positive_578	CE15	gi|149931205|gb|ABR37903.1| putative acetyl xylan esterase [Bacteroides vulgatus ATCC 8482]	4e-09	gi|547889961|ref|WP_022294916.1|	cellulose 1 4-beta-cellobiosidase [Firmicutes bacterium CAG:272]	62.96	2e-09	Firmicutes	Not assigned
dbCAN_positive_579	GH106	gi|294473552|gb|ADE82941.1| sugar binding domain protein [Prevotella ruminicola 23]	5e-21	gi|494652654|ref|WP_007410598.1|	glycosyl hydrolase family 2 [Prevotella sp. MSX73]	76.27	7e-16	Prevotella	Prevotella
dbCAN_positive_580	GH133	gi|149933726|gb|ABR40424.1| conserved hypothetical protein [Bacteroides vulgatus ATCC 8482]	4e-18	gi|494836565|ref|WP_007562665.1|	4-alpha-glucanotransferase [Bacteroides plebeius]	78.72	2e-15	Bacteroidales	Bacteroidales
dbCAN_positive_581	GH36	gi|460565065|gb|AGH14048.1| melibiase [Prevotella sp. Sc00033]	7e-22	gi|490454691|ref|WP_004325510.1|	alpha-glycosidase [Bacteroides ovatus]	93.02	9e-16	Bacteroidales	Bacteroidales
dbCAN_positive_582	GH29	gi|254949113|gb|ACT93813.1| coagulation factor 5 8 type domain protein [Dyadobacter fermentans DSM 18053]	1e-20	gi|668936836|gb|KFC59798.1|	hypothetical protein FEM08_14660 [Flavobacterium sp. EM1308]	83.33	4e-16	Bacteroidetes	Bacteroidetes
dbCAN_positive_583	CE1	gi|225016050|gb|ACN78954.1| bifunctional GH 10 xylanase CE 1 ferulic acid esterase [Prevotella ruminicola]	4e-28	gi|697060772|ref|WP_033150390.1|	glycosyl hydrolase family 10 [Prevotella sp. RM4]	87.93	4e-23	Prevotella	Prevotella
dbCAN_positive_584	GH94	gi|312443596|gb|ADQ79952.1| cellobiose phosphorylase [Paludibacter propionicigenes WB4]	1e-14	gi|651361019|ref|WP_026473369.1|	glycosyl transferase [Alkaliflexus imshenetskii]	70	3e-12	Bacteroidales	Not assigned
dbCAN_positive_585	GH11	gi|38343952|emb|CAD56867.1| xylanase 11D, partial [Polyplastron multivesiculatum]	9e-31	gi|4587369|dbj|BAA76395.2|	endo-1,4-beta-xylanase [Polyplastron multivesiculatum]	86.57	1e-26	Polyplastron	Polyplastron
dbCAN_positive_586	GH130	gi|326543232|gb|ADZ85091.1| glycosidase related protein [Clostridium lentocellum DSM 5427]	1e-34	gi|654780890|ref|WP_028235021.1|	glycosylase [Pseudobutyrivibrio sp. MD2005]	93.55	3e-27	Firmicutes	Firmicutes
dbCAN_positive_587	GH38	gi|242322388|emb|CAY17076.1| lysosomal alpha mannosidase (mannosidase alpha class 2b member 1), putative [Schistosoma mansoni]	4e-15	gi|360045490|emb|CCD83038.1|	putative lysosomal alpha-mannosidase (mannosidase alpha class 2b member 1) [Schistosoma mansoni]	48.61	2e-11	Eukaryota	Not assigned
dbCAN_positive_588	CE2	gi|492007786|gb|AGL19106.1| hypothetical protein L083 5596 [Actinoplanes sp. N902 109]	0.0003	No hits	-	-	-	No hits	No hits
dbCAN_positive_589	GH2	gi|433302579|gb|AGB28395.1| beta galactosidase beta glucuronidase [Prevotella dentalis DSM 3688]	2e-12	gi|697058591|ref|WP_033148224.1|	beta-glucuronidase [Prevotella sp. P6B1]	58.06	1e-11	Prevotella	Not assigned
dbCAN_positive_590	PL11	gi|295086719|emb|CBK68242.1| hypothetical protein [Bacteroides xylanisolvens XB1A]	6e-36	gi|671550386|ref|WP_031533200.1|	MULTISPECIES: hypothetical protein, partial [Bacteroides]	99.1	8e-46	Bacteroides	Bacteroides
dbCAN_positive_591	GH10	gi|442540195|gb|AGC54684.1| XynC, partial [uncultured organism]	3e-14	gi|697060772|ref|WP_033150390.1|	glycosyl hydrolase family 10 [Prevotella sp. RM4]	85.71	7e-10	Prevotella	Not assigned
dbCAN_positive_592	GH45	gi|261372279|gb|ACX75024.1| Cellulase [Fibrobacter succinogenes subsp. succinogenes S85]	4e-17	gi|504359017|ref|WP_014546119.1|	glycosyl hydrolase family 5 [Fibrobacter succinogenes]	54.55	5e-13	Fibrobacter	Not assigned
dbCAN_positive_593	PL11	gi|29341493|gb|AAO79280.1| conserved hypothetical protein [Bacteroides thetaiotaomicron VPI 5482]	1e-23	gi|494940525|ref|WP_007666553.1|	MULTISPECIES: hypothetical protein [Bacteroides]	78.95	1e-18	Bacteroides	Bacteroides
dbCAN_positive_594	GH43	gi|317466392|gb|ADV28124.1| glycoside hydrolase family 43 [Pseudoxanthomonas suwonensis 11 1]	3e-15	gi|546824808|ref|WP_021896268.1|	glycosyl hydrolase family 43 [Prevotella sp. CAG:924]	71.7	2e-16	Bacteroidales	Bacteroidales
dbCAN_positive_595	GH13	gi|324318501|gb|ADY36392.1| glycogen debranching enzyme GlgX [Bacteroides salanitronis DSM 18170]	2e-28	gi|547307509|ref|WP_022039551.1|	glycogen debranching enzyme GlgX [Bacteroides sp. CAG:702]	100	7e-23	Bacteroides	Bacteroides
dbCAN_positive_596	CE10	gi|332331711|gb|AEE48812.1| esterase [Haliscomenobacter hydrossis DSM 1100]	0.009	gi|648664561|ref|WP_026356308.1|	pectin acetylesterase [Prevotella maculosa]	61.54	2e-10	Prevotella	Not assigned
dbCAN_positive_597	CE15	gi|261373189|gb|ACX75934.1| Cip2 [Fibrobacter succinogenes subsp. succinogenes S85]	8e-41	gi|504359877|ref|WP_014546979.1|	hypothetical protein [Fibrobacter succinogenes]	100	4e-31	Fibrobacter	Fibrobacter
dbCAN_positive_598	GH9	gi|40672|emb|CAA28255.1| unnamed protein product [Ruminiclostridium thermocellum]	0.006	gi|655067271|ref|WP_028515547.1|	hypothetical protein [Ruminococcus flavefaciens]	59.57	1e-07	Ruminococcus	Not assigned
dbCAN_positive_599	GH94	gi|291545134|emb|CBL18243.1| chitobiose phosphorylase [Ruminococcus champanellensis 18P13 = JCM 17042]	2e-26	gi|547956786|ref|WP_022357291.1|	chitobiose phosphorylase [Ruminococcus sp. CAG:379]	75.41	2e-20	Clostridiales	Clostridiales
dbCAN_positive_600	GH3	gi|570742697|gb|AHF13457.1| glycosyl hydrolase family 3 [Barnesiella viscericola DSM 18177]	4e-21	gi|494844825|ref|WP_007570925.1|	glycosyl hydrolase family 3 [Bacteroides coprocola]	72.92	2e-15	Bacteroidales	Bacteroidales
dbCAN_positive_601	GH120	gi|332700293|gb|AEE97234.1| putative outer membrane protein [Mahella australiensis 50 1 BON]	2e-33	gi|655058677|ref|WP_028507023.1|	membrane protein [Ruminococcaceae bacterium AB4001]	95.24	5e-28	Clostridiales	Clostridiales
dbCAN_positive_602	GH94	gi|89950565|gb|ABD80580.1| cellobiose phosphorylase [Saccharophagus degradans 2 40]	9e-52	gi|499787066|ref|WP_011467800.1|	glycosyl transferase [Saccharophagus degradans]	81.19	6e-43	Bacteria	Bacteria
dbCAN_positive_603	GH9	gi|315447494|gb|ADU21058.1| glycoside hydrolase family 9 [Ruminococcus albus 7 = DSM 20455]	1e-08	gi|640313077|ref|WP_024861892.1|	hypothetical protein [Ruminococcus flavefaciens]	100	4e-59	Ruminococcus	Ruminococcus
dbCAN_positive_604	PL10	gi|294471804|gb|ADE81193.1| pectate lyase [Prevotella ruminicola 23]	4e-28	gi|697059105|ref|WP_033148736.1|	pectate lyase [Prevotella sp. P6B1]	87.93	4e-24	Prevotella	Prevotella
dbCAN_positive_605	GH67	gi|82524097|emb|CAJ19133.1| putative alpha glucuronidase, partial [unidentified microorganism]	2e-30	gi|82524097|emb|CAJ19133.1|	putative alpha-glucuronidase [unidentified microorganism]	98	2e-24	Prevotella	Prevotella
dbCAN_positive_606	GH98	gi|433303700|gb|AGB29515.1| Glycosyl hydrolase family 98Glycosyl hydrolase family 98 C terminal domain protein [Prevotella dentalis DSM 3688]	7e-20	gi|654481966|ref|WP_027951978.1|	glycosyl hydrolase family 98 [Hallella seregens]	76.47	4e-15	Prevotellaceae	Prevotellaceae
dbCAN_positive_607	GH94	gi|4982432|gb|AAD36910.1|AE001822 3 cellobiose phosphorylase [Thermotoga maritima MSB8]	2e-23	gi|548226227|ref|WP_022445114.1|	glycosyltransferase 36 [Faecalibacterium sp. CAG:74]	87.69	2e-26	Faecalibacterium	Faecalibacterium
dbCAN_positive_608	GH31	gi|433303646|gb|AGB29461.1| family 31 glycosyl hydrolase, alpha glucosidase [Prevotella dentalis DSM 3688]	3e-15	gi|548152806|ref|WP_022384750.1|	alpha-glucosidase [Bacteroides sp. CAG:462]	69.23	3e-11	Bacteroidales	Not assigned
dbCAN_positive_609	GH31	gi|294471798|gb|ADE81187.1| glycosyl hydrolase, family 31 [Prevotella ruminicola 23]	7e-21	gi|697060088|ref|WP_033149707.1|	alpha-xylosidase [Prevotella sp. RM4]	95	1e-15	Prevotella	Prevotella
dbCAN_positive_610	GH2	gi|339412628|gb|AEJ62193.1| glycoside hydrolase family 2 sugar binding protein [Spirochaeta thermophila DSM 6578]	1e-15	gi|547899151|ref|WP_022303479.1|	beta-galactosidase [Firmicutes bacterium CAG:227]	61.82	3e-12	Bacteria	Not assigned
dbCAN_positive_611	GH9	gi|213032414|emb|CAS03458.1| Cel9B protein precursor [Ruminococcus albus]	1e-26	gi|488942124|ref|WP_002853199.1|	glycoside hydrolase family 9 [Ruminococcus albus]	92.73	7e-23	Ruminococcus	Ruminococcus
dbCAN_positive_612	GH9	gi|99644508|emb|CAK22316.1| endo 1,4 beta glucanase [Ruminiclostridium thermocellum]	1e-09	gi|489611837|ref|WP_003516278.1|	endoglucanase [Ruminiclostridium thermocellum]	71.74	2e-05	cellular organisms	Not assigned
dbCAN_positive_613	GH3	gi|291538022|emb|CBL11133.1| Beta glucosidase related glycosidases [Roseburia intestinalis XB6B4]	9e-17	gi|547835113|ref|WP_022242961.1|	beta-glucosidase-related glycosidases [Roseburia sp. CAG:45]	80	3e-12	Firmicutes	Not assigned
dbCAN_positive_614	GH115	gi|189438561|gb|EDV07546.1| hypothetical protein BACINT 323 [Bacteroides intestinalis DSM 17393]	1e-07	gi|640557985|ref|WP_024989527.1|	hypothetical protein [Prevotella albensis]	64.81	1e-10	Prevotella	Not assigned
dbCAN_positive_615	GH95	gi|294471732|gb|ADE81121.1| conserved hypothetical protein [Prevotella ruminicola 23]	3e-16	gi|655548956|ref|WP_028912126.1|	alpha-L-fucosidase [Prevotella sp. MA2016]	59.65	2e-10	Prevotella	Not assigned
dbCAN_positive_616	GH77	gi|294474364|gb|ADE83753.1| putative 4 alpha glucanotransferase [Prevotella ruminicola 23]	2e-35	gi|697060793|ref|WP_033150411.1|	4-alpha-glucanotransferase [Prevotella sp. RM4]	83.58	1e-29	Prevotella	Prevotella
dbCAN_positive_617	GH36	gi|295085541|emb|CBK67064.1| Alpha galactosidase [Bacteroides xylanisolvens XB1A]	1e-21	gi|547870076|ref|WP_022276233.1|	glycoside hydrolase family 36 protein [Bacteroides finegoldii CAG:203]	88.37	2e-15	Bacteroidales	Bacteroides
dbCAN_positive_618	GH48	gi|509093846|gb|AGN27509.1| glycoside hydrolase 48 family protein, partial [uncultured bacterium]	3e-36	gi|509093962|gb|AGN27567.1|	glycoside hydrolase 48 family protein, partial [uncultured bacterium]	98.33	5e-30	Ruminococcus	Ruminococcus
dbCAN_positive_619	GH94	gi|294473399|gb|ADE82788.1| cellobiose phosphorylase [Prevotella ruminicola 23]	4e-21	gi|493897270|ref|WP_006843139.1|	glycosyl transferase [Dysgonomonas mossii]	86.67	2e-17	Bacteria	Bacteria
dbCAN_positive_620	GH53	gi|280977825|gb|ACZ98630.1| galactosidase, partial [Cellulosilyticum ruminicola]	5e-09	gi|490987281|ref|WP_004849014.1|	hypothetical protein [Coprococcus eutactus]	50.94	3e-06	Lachnospiraceae	Not assigned
dbCAN_positive_621	GH2	gi|294472404|gb|ADE81793.1| glycosyl hydrolase, family 2 [Prevotella ruminicola 23]	1e-22	gi|697060216|ref|WP_033149835.1|	beta-galactosidase [Prevotella sp. RM4]	91.3	2e-16	Prevotella	Prevotella
dbCAN_positive_622	PL10	gi|324319599|gb|ADY37490.1| pectate lyase [Bacteroides salanitronis DSM 18170]	3e-32	gi|503384202|ref|WP_013618863.1|	silent information regulator protein Sir2 [Bacteroides salanitronis]	79.17	5e-25	Bacteroides	Bacteroides
dbCAN_positive_623	GH2	gi|328449167|gb|AEB14883.1| glycoside hydrolase family 2 TIM barrel [Treponema succinifaciens DSM 2489]	3e-23	gi|503467478|ref|WP_013702139.1|	glycoside hydrolase [Treponema succinifaciens]	69.84	1e-16	Treponema	Treponema
dbCAN_positive_624	GH11	gi|3646394|emb|CAA08859.1| xylanase, partial [Polyplastron multivesiculatum]	4e-25	gi|3646394|emb|CAA08859.1|	xylanase [Polyplastron multivesiculatum]	86.27	3e-19	Ciliophora	Ciliophora
dbCAN_positive_625	GH94	gi|460565153|gb|AGH14130.1| cellobiose phosphorylase [Prevotella sp. Sc00066]	1e-24	gi|671551244|ref|WP_031533930.1|	MULTISPECIES: glycosyl transferase [Bacteroides]	93.88	2e-20	Bacteroidales	Bacteroidales
dbCAN_positive_626	GH2	gi|294474254|gb|ADE83643.1| beta galactosidase [Prevotella ruminicola 23]	2e-30	gi|655548534|ref|WP_028911705.1|	beta-galactosidase [Prevotella sp. MA2016]	85.25	9e-23	Prevotella	Prevotella
dbCAN_positive_627	GH8	gi|261373419|gb|ACX76164.1| glycoside hydrolase family 8 [Fibrobacter succinogenes subsp. succinogenes S85]	3e-16	gi|504360083|ref|WP_014547185.1|	glycoside hydrolase [Fibrobacter succinogenes]	70.83	6e-12	Fibrobacter	Not assigned
dbCAN_positive_628	GH11	gi|349734017|gb|AEQ16453.1| glycoside hydrolase type 4, partial [uncultured bovine rumen ciliate]	6e-33	gi|349734017|gb|AEQ16453.1|	glycoside hydrolase type 4, partial [uncultured bovine rumen ciliate]	100	8e-28	environmental samples (uncultured bovine rumen ciliate)	environmental samples (uncultured bovine rumen ciliate)
dbCAN_positive_629	GH25	gi|238873263|gb|ACR72973.1| Glycoside Hydrolase Family 25 like lysozyme endolysin [[Eubacterium]eligens ATCC 27750]	4e-14	gi|652825514|ref|WP_027112028.1|	hypothetical protein [Lachnospiraceae bacterium NK4A179]	45.95	7e-15	Lachnospiraceae	Lachnospiraceae
dbCAN_positive_630	GH13	gi|427356888|gb|AFY39611.1| glycogen branching enzyme [Leptolyngbya sp. PCC 7376]	4e-24	gi|547966315|ref|WP_022366353.1|	1 4-alpha-glucan branching enzyme GlgB [Firmicutes bacterium CAG:341]	72.41	3e-20	Bacteria	Bacteria
dbCAN_positive_631	GH51	gi|294472145|gb|ADE81534.1| alpha N arabinofuranosidase [Prevotella ruminicola 23]	5e-26	gi|697061773|ref|WP_033151384.1|	alpha-N-arabinofuranosidase [Prevotella sp. RM4]	100	1e-19	Bacteroidales	Bacteroidales
dbCAN_positive_632	GH36	gi|460565066|gb|AGH14049.1| melibiase [Prevotella sp. Sc00033]	4e-39	gi|655525974|ref|WP_028904132.1|	MULTISPECIES: alpha-glycosidase [Prevotella]	94.29	6e-33	Bacteroidales	Bacteroidales
dbCAN_positive_633	GH5	gi|349734011|gb|AEQ16450.1| glycoside hydrolase type 1, partial [uncultured bovine rumen ciliate]	2e-39	gi|349734011|gb|AEQ16450.1|	glycoside hydrolase type 1, partial [uncultured bovine rumen ciliate]	100	4e-32	Ciliophora	Ciliophora
dbCAN_positive_634	GH57	gi|302149705|gb|ADK95967.1| glycosyl hydrolase, family 57 [Prevotella melaninogenica ATCC 25845]	1e-16	gi|647606072|ref|WP_025882153.1|	alpha-amylase [Prevotella baroniae]	86.05	5e-13	Prevotella	Not assigned
dbCAN_positive_635	GH67	gi|312442246|gb|ADQ78602.1| Alpha glucuronidase [Paludibacter propionicigenes WB4]	1e-17	gi|546355400|ref|WP_021842699.1|	glycosyl hydrolase family 67 middle domain-containing protein [Bacteroides sp. CAG:1060]	56.06	9e-13	Bacteroidetes	Not assigned
dbCAN_positive_636	GH51	gi|149931996|gb|ABR38694.1| glycoside hydrolase family 51, candidate alpha L arabinofuranosidase [Bacteroides vulgatus ATCC 8482]	1e-38	gi|696371262|ref|WP_032946202.1|	alpha-L-arabinofuranosidase [Bacteroides vulgatus]	84.21	2e-31	Bacteroides	Bacteroides
dbCAN_positive_637	GH29	gi|294473283|gb|ADE82672.1| glycosyl hydrolase, family 29 [Prevotella ruminicola 23]	3e-38	gi|697059620|ref|WP_033149247.1|	alpha-L-fucosidase [Prevotella sp. P6B1]	95.52	1e-31	Prevotella	Prevotella
dbCAN_positive_638	GH94	gi|294473399|gb|ADE82788.1| cellobiose phosphorylase [Prevotella ruminicola 23]	2e-37	gi|697059806|ref|WP_033149429.1|	glycosyl transferase [Prevotella sp. RM4]	93.85	7e-31	Prevotella	Prevotella
dbCAN_positive_639	GH94	gi|294473399|gb|ADE82788.1| cellobiose phosphorylase [Prevotella ruminicola 23]	9e-44	gi|547845062|ref|WP_022252437.1|	cellobiose-phosphorylase [Prevotella sp. CAG:386]	88.61	2e-38	Bacteroidales	Bacteroidales
dbCAN_positive_640	GH3	gi|294472530|gb|ADE81919.1| glycosyl hydrolase, family 3 [Prevotella ruminicola 23]	6e-24	gi|493902398|ref|WP_006848152.1|	putative xylosidase [Prevotella copri]	84.31	2e-17	Bacteroidales	Bacteroidales
dbCAN_positive_641	GH10	gi|442540195|gb|AGC54684.1| XynC, partial [uncultured organism]	6e-10	gi|442540195|gb|AGC54684.1|	XynC, partial [uncultured organism]	62.5	8e-06	Bacteroidales	Not assigned
dbCAN_positive_642	PL9	No hits	-	No hits	-	-	-	No hits	No hits
dbCAN_positive_643	GH94	gi|295110440|emb|CBL24393.1| cellobiose phosphorylase [Ruminococcus obeum A2 162]	4e-29	gi|548226227|ref|WP_022445114.1|	glycosyltransferase 36 [Faecalibacterium sp. CAG:74]	88.89	9e-26	Firmicutes	Firmicutes
dbCAN_positive_644	CE15	gi|261373189|gb|ACX75934.1| Cip2 [Fibrobacter succinogenes subsp. succinogenes S85]	1e-37	gi|504359877|ref|WP_014546979.1|	hypothetical protein [Fibrobacter succinogenes]	94.03	9e-29	Fibrobacter	Fibrobacter
dbCAN_positive_645	GH27	gi|324318095|gb|ADY35986.1| Alpha galactosidase [Bacteroides salanitronis DSM 18170]	9e-13	gi|654482114|ref|WP_027952124.1|	alpha-galactosidase [Hallella seregens]	70.37	6e-09	Bacteroidales	Not assigned
dbCAN_positive_646	GH28	gi|294472104|gb|ADE81493.1| putative endo polygalacturonase [Prevotella ruminicola 23]	5e-25	gi|655547936|ref|WP_028911109.1|	glycoside hydrolase [Prevotella sp. MA2016]	90.38	1e-21	Prevotella	Prevotella
dbCAN_positive_647	GH95	gi|312202142|gb|ADQ45469.1| Alpha L fucosidase [Caldicellulosiruptor kronotskyensis 2002]	2e-19	gi|663696615|ref|WP_030473637.1|	hypothetical protein, partial [Lechevalieria aerocolonigenes]	79.55	3e-15	cellular organisms	cellular organisms
dbCAN_positive_648	GH77	gi|433302625|gb|AGB28441.1| 4 alpha glucanotransferase [Prevotella dentalis DSM 3688]	1e-13	gi|493902798|ref|WP_006848542.1|	4-alpha-glucanotransferase [Prevotella copri]	71.11	8e-11	Prevotella	Not assigned
dbCAN_positive_649	GH11	gi|1655815|gb|AAD04194.1| xylanase [Orpinomyces sp. PC 2]	3e-08	gi|640310024|ref|WP_024860687.1|	hypothetical protein [Ruminococcus flavefaciens]	95.74	5e-09	Ruminococcus	Not assigned
dbCAN_positive_650	GH25	gi|302395401|gb|ADL34306.1| lysozyme Lyc25A [Butyrivibrio proteoclasticus B316]	5e-18	gi|658449575|ref|WP_029675031.1|	hypothetical protein, partial [Butyrivibrio sp. VCB2006]	74.47	1e-13	Butyrivibrio	Butyrivibrio
dbCAN_positive_651	GH10	gi|225016050|gb|ACN78954.1| bifunctional GH 10 xylanase CE 1 ferulic acid esterase [Prevotella ruminicola]	2e-45	gi|655548058|ref|WP_028911231.1|	glycosyl hydrolase family 10 [Prevotella sp. MA2016]	97.33	7e-37	Prevotella	Prevotella
dbCAN_positive_652	GH5	gi|571051384|gb|AHF25090.1| cellulase (glycosyl hydrolase family 5) [uncultured bacterium Contig52]	3e-15	gi|497669120|ref|WP_009983304.1|	cellodextrinase [Ruminococcus flavefaciens]	64	2e-12	Ruminococcus	Not assigned
dbCAN_positive_653	GH43	gi|571052397|gb|AHF26057.1| family 43 glycosyl hydrolase [uncultured bacterium Contigcl 1748]	3e-24	gi|571052397|gb|AHF26057.1|	family 43 glycosyl hydrolase [uncultured bacterium Contigcl_1748]	78.57	5e-19	Bacteroidales	Bacteroidales
dbCAN_positive_654	GH1	gi|13445202|emb|CAC34952.1| beta glucosidase [Piromyces sp. E2]	3e-27	gi|13445202|emb|CAC34952.1|	beta-glucosidase [Piromyces sp. E2]	84.21	2e-21	Neocallimastigaceae	Neocallimastigaceae
dbCAN_positive_655	GH97	gi|149932372|gb|ABR39070.1| glycoside hydrolase family 97, candidate alpha glucosidase [Bacteroides vulgatus ATCC 8482]	2e-22	gi|671551011|ref|WP_031533706.1|	MULTISPECIES: alpha-glucosidase, partial [Bacteroides]	100	6e-20	Bacteroidetes	Bacteroidetes
dbCAN_positive_656	GH94	gi|291545216|emb|CBL18325.1| cellobiose phosphorylase [Ruminococcus champanellensis 18P13 = JCM 17042]	1e-18	gi|505372129|ref|WP_015559231.1|	cellobiose phosphorylase [Ruminococcus champanellensis]	75.56	2e-12	Clostridiales	Not assigned
dbCAN_positive_657	GH35	gi|269306129|gb|ACZ31679.1| glycoside hydrolase family 35 [Xylanimonas cellulosilytica DSM 15894]	0.0001	gi|494308568|ref|WP_007173841.1|	hypothetical protein [Prevotella bergensis]	46.88	2e-05	Bacteroidetes	Not assigned
dbCAN_positive_658	GH35	gi|269306129|gb|ACZ31679.1| glycoside hydrolase family 35 [Xylanimonas cellulosilytica DSM 15894]	0.0001	gi|494308568|ref|WP_007173841.1|	hypothetical protein [Prevotella bergensis]	46.88	2e-05	Bacteroidetes	Not assigned
dbCAN_positive_659	GH42	gi|269306129|gb|ACZ31679.1| glycoside hydrolase family 35 [Xylanimonas cellulosilytica DSM 15894]	0.0001	gi|494308568|ref|WP_007173841.1|	hypothetical protein [Prevotella bergensis]	46.88	2e-05	Bacteroidetes	Not assigned
dbCAN_positive_660	GH42	gi|269306129|gb|ACZ31679.1| glycoside hydrolase family 35 [Xylanimonas cellulosilytica DSM 15894]	0.0001	gi|494308568|ref|WP_007173841.1|	hypothetical protein [Prevotella bergensis]	46.88	2e-05	Bacteroidetes	Not assigned
dbCAN_positive_661	GH48	gi|509093462|gb|AGN27317.1| glycoside hydrolase 48 family protein, partial [uncultured bacterium]	1e-49	gi|509094020|gb|AGN27596.1|	glycoside hydrolase 48 family protein, partial [uncultured bacterium]	98.73	5e-41	environmental samples (uncultured bacterium)	environmental samples (uncultured bacterium)
dbCAN_positive_662	CE11	gi|76876324|emb|CAI87546.1| UDP 3 O [3 hydroxymyristoyl]N acetylglucosamine deacetylase (UDP 3 O acyl GlcNAc deacetylase) [Pseudoalteromonas haloplanktis TAC125]	2e-26	gi|648605921|ref|WP_026297672.1|	UDP-3-O-[3-hydroxymyristoyl] N-acetylglucosamine deacetylase [Succinimonas amylolytica]	81.82	2e-19	Gammaproteobacteria	Gammaproteobacteria
dbCAN_positive_663	GH9	gi|213032414|emb|CAS03458.1| Cel9B protein precursor [Ruminococcus albus]	2e-17	gi|671585598|ref|WP_031562240.1|	glycoside hydrolase family 9 [Ruminococcus flavefaciens]	75.51	2e-14	Ruminococcus	Ruminococcus
dbCAN_positive_664	GH53	gi|433303068|gb|AGB28883.1| arabinogalactan endo 1,4 beta galactosidase [Prevotella dentalis DSM 3688]	3e-21	gi|517273945|ref|WP_018462763.1|	hypothetical protein [Prevotella paludivivens]	59.42	2e-16	Prevotellaceae	Prevotellaceae
dbCAN_positive_665	CE8	gi|332182272|gb|AEE17960.1| Pectinesterase [Treponema brennaborense DSM 12168]	4e-23	gi|503525455|ref|WP_013759661.1|	pectinesterase [Treponema brennaborense]	67.14	2e-18	Treponema	Treponema
dbCAN_positive_666	GH97	gi|290769619|gb|ADD61400.1| putative carbohydrate active enzyme [uncultured organism]	4e-11	gi|547844031|ref|WP_022251496.1|	alpha-glucosidase [Prevotella sp. CAG:386]	57.78	4e-08	Bacteroidales	Not assigned
dbCAN_positive_667	PL22	gi|586957803|gb|AHJ99537.1| xylan 1,4 beta xylosidase [Hymenobacter swuensis DY53]	1.2	gi|548235445|ref|WP_022453892.1|	putative uncharacterized protein [Prevotella sp. CAG:873]	44.93	2e-12	Bacteroidales	Not assigned
dbCAN_positive_668	PL4	gi|472399502|gb|AGI39701.1| endo 1,4 beta galactosidase [[Clostridium]stercorarium subsp. stercorarium DSM 8532]	0.055	gi|697059575|ref|WP_033149203.1|	TonB-dependent receptor, partial [Prevotella sp. P6B1]	94.55	5e-22	Prevotella	Prevotella
dbCAN_positive_669	GH57	gi|326946350|gb|AEA22235.1| glycosyl hydrolase, family 57 [Prevotella denticola F0289]	2e-12	gi|653073745|ref|WP_027324855.1|	alpha-amylase [Bacteroides pyogenes]	74.29	2e-07	Bacteroidales	Not assigned
dbCAN_positive_670	GH13	gi|324971266|gb|ADY62044.1| glycogen branching enzyme [Planctomyces brasiliensis DSM 5305]	4e-31	gi|512387554|ref|WP_016413487.1|	1 4-alpha-glucan branching enzyme GlgB [Firmicutes bacterium CAG:103]	84.13	7e-27	Bacteria	Bacteria
dbCAN_positive_671	GH70	gi|324971266|gb|ADY62044.1| glycogen branching enzyme [Planctomyces brasiliensis DSM 5305]	4e-31	gi|512387554|ref|WP_016413487.1|	1 4-alpha-glucan branching enzyme GlgB [Firmicutes bacterium CAG:103]	84.13	7e-27	Bacteria	Bacteria
dbCAN_positive_672	GH94	gi|433303630|gb|AGB29445.1| cellobiose phosphorylase [Prevotella dentalis DSM 3688]	1e-32	gi|505123375|ref|WP_015310477.1|	cellobiose phosphorylase [Prevotella dentalis]	80	3e-27	Bacteroidales	Bacteroidales
dbCAN_positive_673	GH43	gi|294472012|gb|ADE81401.1| xylan 1,4 beta xylosidase alpha N arabinofuranosidase [Prevotella ruminicola 23]	3e-34	gi|697057409|ref|WP_033147534.1|	alpha-N-arabinofuranosidase [Prevotella sp. P6B1]	85.71	3e-27	Prevotella	Prevotella
dbCAN_positive_674	GH10	gi|549806190|emb|CDG46726.1| glycoside hydrolase family 10, partial [uncultured equine caecal ciliate]	2e-25	gi|549806190|emb|CDG46726.1|	glycoside hydrolase family 10, partial [uncultured equine caecal ciliate]	82.46	1e-18	cellular organisms	cellular organisms
dbCAN_positive_675	CE11	gi|387856012|gb|AFK04109.1| UDP 3 O (3 hydroxymyristoyl) N acetylglucosamine deacetylase [Emticicia oligotrophica DSM 17448]	3e-12	gi|646881924|ref|WP_025607617.1|	hydroxymyristoyl-ACP dehydratase [Pontibacter actiniarum]	63.64	6e-07	Bacteroidetes	Not assigned
dbCAN_positive_676	GH10	gi|42688934|gb|AAS31752.1| Sequence 31 from patent US 6682923	9e-47	gi|139875|sp|P29126.1|XYNA_RUMFL	RecName: Full=Bifunctional endo-1,4-beta-xylanase XylA; Flags: Precursor [Ruminococcus flavefaciens]	98.65	9e-37	Ruminococcus	Ruminococcus
dbCAN_positive_677	GH89	gi|294472030|gb|ADE81419.1| putative alpha N acetylglucosaminidase [Prevotella ruminicola 23]	5e-30	gi|697058787|ref|WP_033148420.1|	alpha-N-acetylglucosaminidase [Prevotella sp. P6B1]	85.71	2e-25	Prevotella	Prevotella
dbCAN_positive_678	GH95	gi|472398008|gb|AGI38207.1| glycoside hydrolase [[Clostridium]stercorarium subsp. stercorarium DSM 8532]	1e-15	gi|505170722|ref|WP_015357824.1|	alpha-1,2-L-fucosidase [[Clostridium] stercorarium]	66	1e-10	Firmicutes	Not assigned
dbCAN_positive_679	GH51	gi|395398504|gb|AFN57662.1| alpha L arabinofuranosidase GHF51 [uncultured bacterium r 02]	1e-35	gi|655534254|ref|WP_028908418.1|	alpha-N-arabinofuranosidase [Prevotella ruminicola]	91.53	3e-27	Bacteroidales	Bacteroidales
dbCAN_positive_680	CE8	gi|333034468|gb|AEF12641.1| G13 pect [uncultured Prevotella sp.]	3e-14	gi|547463256|ref|WP_022082414.1|	putative pectinesterase [Bacteroides sp. CAG:144]	59.32	8e-14	Bacteroidales	Bacteroidales
dbCAN_positive_681	PL10	gi|397310349|gb|AFO38207.1| PF09492 pectate lyase [uncultured bacterium]	9e-12	gi|547462548|ref|WP_022081749.1|	pectate lyase [Bacteroides sp. CAG:144]	78.33	9e-18	Bacteroides	Bacteroides
dbCAN_positive_682	GH9	gi|291544575|emb|CBL17684.1| Glycosyl hydrolase family 9 Carbohydrate binding domain. N terminal ig like domain of cellulase [Ruminococcus champanellensis 18P13 = JCM 17042]	7e-14	gi|655067271|ref|WP_028515547.1|	hypothetical protein [Ruminococcus flavefaciens]	68.06	5e-21	Ruminococcus	Ruminococcus
dbCAN_positive_683	GH133	gi|149933726|gb|ABR40424.1| conserved hypothetical protein [Bacteroides vulgatus ATCC 8482]	2e-16	gi|697060170|ref|WP_033149789.1|	4-alpha-glucanotransferase [Prevotella sp. RM4]	93.88	1e-18	Prevotella	Prevotella
dbCAN_positive_684	GH106	gi|87135425|gb|ABD26167.1| glycoside hydrolase family 2, sugar binding protein [Novosphingobium aromaticivorans DSM 12444]	7e-11	gi|665975458|ref|WP_031341419.1|	glycoside hydrolase [Novosphingobium lindaniclasticum]	70.27	7e-08	Bacteria	Not assigned
dbCAN_positive_685	GH105	gi|395812830|gb|AFN75579.1| glycosyl hydrolase family 88 [Melioribacter roseus P3M 2]	1e-08	gi|550274471|ref|WP_022601176.1|	hypothetical protein [Coprobacter fastidiosus]	50.91	2e-06	Bacteria	Not assigned
dbCAN_positive_686	GH43	gi|291519799|emb|CBK75020.1| Cellobiohydrolase A (1,4 beta cellobiosidase A) [Butyrivibrio fibrisolvens 16 4]	1e-32	gi|505363011|ref|WP_015550113.1|	Cellobiohydrolase A (1,4-beta-cellobiosidase A) [Butyrivibrio fibrisolvens]	77.94	9e-26	Clostridiales	Clostridiales
dbCAN_positive_687	GH92	gi|294472523|gb|ADE81912.1| alpha 1,2 mannosidase family protein [Prevotella ruminicola 23]	4e-29	gi|655550167|ref|WP_028913332.1|	alpha-mannosidase [Prevotella sp. MA2016]	98.21	8e-22	Prevotella	Prevotella
dbCAN_positive_688	GH125	gi|294473288|gb|ADE82677.1| conserved hypothetical protein [Prevotella ruminicola 23]	2e-26	gi|655529066|ref|WP_028907137.1|	Tat pathway signal protein [Prevotella ruminicola]	97.87	1e-20	Prevotella	Prevotella
dbCAN_positive_689	GH95	gi|295086436|emb|CBK67959.1| hypothetical protein [Bacteroides xylanisolvens XB1A]	2e-07	gi|494940382|ref|WP_007666410.1|	glycoside hydrolase [Bacteroides intestinalis]	51.72	0.0002	Bacteroidales	Not assigned
dbCAN_positive_690	GH77	gi|294474364|gb|ADE83753.1| putative 4 alpha glucanotransferase [Prevotella ruminicola 23]	5e-21	gi|502830759|ref|WP_013065735.1|	4-alpha-glucanotransferase [Prevotella ruminicola]	74.51	5e-16	Prevotella	Prevotella
dbCAN_positive_691	GH13	gi|39969197|ref|XP 365989.1| hypothetical protein MGG 10209 [Magnaporthe oryzae 70 15]	4e-14	gi|678333914|emb|CDW77333.1|	alpha catalytic domain containing protein [Stylonychia lemnae]	66.23	3e-28	Oxytrichidae	Oxytrichidae
dbCAN_positive_692	GH97	gi|433302624|gb|AGB28440.1| Glycoside hydrolase 97 [Prevotella dentalis DSM 3688]	3e-76	gi|697057861|ref|WP_033147635.1|	alpha-glucosidase [Prevotella sp. P6B1]	95.93	8e-70	Prevotellaceae	Prevotellaceae
dbCAN_positive_693	PL21	gi|255345286|gb|ACU04612.1| Heparinase II III family protein [Pedobacter heparinus DSM 2366]	0.053	No hits	-	-	-	No hits	No hits
dbCAN_positive_694	PL17	gi|255345286|gb|ACU04612.1| Heparinase II III family protein [Pedobacter heparinus DSM 2366]	0.053	No hits	-	-	-	No hits	No hits
dbCAN_positive_695	GH67	gi|319433201|gb|ADV57518.1| glycosyl hydrolase family 67 protein, partial [uncultured bacterium]	5e-47	gi|380749163|gb|AFE48530.1|	alpha-glucuronidase [uncultured rumen bacterium]	92.11	4e-35	Bacteroidales	Bacteroidales
dbCAN_positive_696	GH48	gi|25990957|gb|AAN76735.1|AF449413 1 cellulase Cel48A precursor [Piromyces equi]	3e-20	gi|25990955|gb|AAN76734.1|AF449412_1	cellulase Cel48A precursor [Piromyces sp. E2]	78	2e-14	Piromyces	Piromyces
dbCAN_positive_697	GH10	gi|442540201|gb|AGC54687.1| XynE, partial [uncultured organism]	1e-23	gi|442540201|gb|AGC54687.1|	XynE, partial [uncultured organism]	84	4e-16	unclassified sequences	unclassified sequences
dbCAN_positive_698	GH2	gi|29340607|gb|AAO78399.1| beta galactosidase [Bacteroides thetaiotaomicron VPI 5482]	2e-35	gi|488625617|ref|WP_002562326.1|	hypothetical protein [Bacteroides sp. HPS0048]	68.52	1e-35	Bacteroides	Bacteroides
dbCAN_positive_699	GH9	gi|372325936|gb|AEX92718.1| putative cellulase [Neocallimastix patriciarum]	3e-13	gi|372325936|gb|AEX92718.1|	putative cellulase [Neocallimastix patriciarum]	47.54	1e-09	Neocallimastigaceae	Not assigned
dbCAN_positive_700	GH31	gi|316952452|gb|ADU71926.1| glycoside hydrolase family 31 [Pantoea sp. At 9b]	2e-13	gi|671619070|ref|WP_031587413.1|	family 31 glucosidase [Lachnospiraceae bacterium P6A3]	76.92	2e-10	Bacteria	Not assigned
dbCAN_positive_701	GH2	gi|319415567|gb|ADV42678.1| glycoside hydrolase family 2 sugar binding protein [Bacteroides helcogenes P 36 108]	5e-28	gi|654622158|ref|WP_028086603.1|	glycosyl hydrolase family 2 [Dorea longicatena]	66.67	4e-23	Bacteria	Bacteria
dbCAN_positive_702	GH43	gi|261373462|gb|ACX76207.1| glycoside hydrolase family 43 [Fibrobacter succinogenes subsp. succinogenes S85]	2e-27	gi|504360123|ref|WP_014547225.1|	glycoside hydrolase [Fibrobacter succinogenes]	97.92	5e-22	Fibrobacter	Fibrobacter
dbCAN_positive_703	GH57	gi|294472786|gb|ADE82175.1| glycosyl hydrolase, family 57 [Prevotella ruminicola 23]	3e-19	gi|697059014|ref|WP_033148646.1|	alpha-amylase [Prevotella sp. P6B1]	85.71	5e-13	Prevotella	Not assigned
dbCAN_positive_704	GH23	gi|295086610|emb|CBK68133.1| Soluble lytic murein transglycosylase and related regulatory proteins (some contain LysM invasin domains) [Bacteroides xylanisolvens XB1A]	8e-33	gi|493323941|ref|WP_006281207.1|	lytic transglycosylase [Prevotella bryantii]	78.08	6e-25	Bacteroidales	Bacteroidales
dbCAN_positive_705	GH127	gi|149932115|gb|ABR38813.1| conserved hypothetical protein [Bacteroides vulgatus ATCC 8482]	3e-17	gi|547954208|ref|WP_022354862.1|	putative uncharacterized protein [Bacteroides sp. CAG:875]	72.34	3e-13	Bacteroidales	Bacteroides
dbCAN_positive_706	CE4	gi|294473154|gb|ADE82543.1| polysaccharide deacetylase family protein [Prevotella ruminicola 23]	4e-23	gi|653245368|ref|WP_027450907.1|	polysaccharide deacetylase [Prevotella brevis]	92.45	8e-22	Prevotella	Prevotella
dbCAN_positive_707	PL4	gi|315570656|gb|ADU33332.1| polysaccharide lyase family protein 4 [Dendroctonus ponderosae]	0.014	No hits	-	-	-	No hits	No hits
dbCAN_positive_708	GH77	gi|294474364|gb|ADE83753.1| putative 4 alpha glucanotransferase [Prevotella ruminicola 23]	1e-20	gi|502830759|ref|WP_013065735.1|	4-alpha-glucanotransferase [Prevotella ruminicola]	66.67	2e-15	Prevotella	Prevotella
dbCAN_positive_709	GH1	gi|5639612|gb|AAD45834.1|AF016864 1 beta glucosidase [Orpinomyces sp. PC 2]	3e-34	gi|5639612|gb|AAD45834.1|AF016864_1	beta-glucosidase [Orpinomyces sp. PC-2]	96.55	1e-27	Neocallimastigaceae	Neocallimastigaceae
dbCAN_positive_710	GH115	gi|312443427|gb|ADQ79783.1| hypothetical protein Palpr 1642 [Paludibacter propionicigenes WB4]	8e-24	gi|505079372|ref|WP_015266474.1|	hypothetical protein [Echinicola vietnamensis]	65.71	3e-18	Bacteroidetes	Bacteroidetes
dbCAN_positive_711	GH38	gi|571050931|gb|AHF24654.1| putative alpha mannosidase [uncultured bacterium Contig13]	8e-31	gi|571050931|gb|AHF24654.1|	putative alpha-mannosidase [uncultured bacterium Contig13]	89.09	7e-24	environmental samples (uncultured bacterium)	environmental samples (uncultured bacterium)
dbCAN_positive_712	GH92	gi|29341280|gb|AAO79068.1| glycoside hydrolase family 92 [Bacteroides thetaiotaomicron VPI 5482]	3e-37	gi|547920976|ref|WP_022323266.1|	alpha-1 2-mannosidase family protein [Alistipes sp. CAG:435]	78.95	4e-30	Bacteroidales	Bacteroidales
dbCAN_positive_713	GH77	gi|291548572|emb|CBL24834.1| 4 alpha glucanotransferase [Ruminococcus torques L2 14]	4e-17	gi|511030450|ref|WP_016284588.1|	4-alpha-glucanotransferase [Lachnospiraceae bacterium A4]	64.29	3e-14	Bacteria	Firmicutes
dbCAN_positive_714	GH105	gi|302396806|gb|ADL35710.1| unsaturated rhamnogalacturonyl hydrolase Gh105C [Butyrivibrio proteoclasticus B316]	1e-22	gi|651912913|ref|WP_026662215.1|	glycosyl hydrolase family 88 [Butyrivibrio proteoclasticus]	100	9e-18	Butyrivibrio	Butyrivibrio
dbCAN_positive_715	GH121	gi|116225645|gb|ABJ84354.1| protein of unknown function DUF1680 [Candidatus Solibacter usitatus Ellin6076]	0.0005	No hits	-	-	-	No hits	No hits
dbCAN_positive_716	GH94	gi|365182238|emb|CCE99088.1| K13688 cyclic beta 1,2 glucan synthetase [Sinorhizobium fredii HH103]	2e-21	gi|548186463|ref|WP_022407431.1|	glycosyltransferase 36 [Bacillus sp. CAG:988]	64.52	2e-16	Bacteria	Bacteria
dbCAN_positive_717	GH32	gi|291547695|emb|CBL20803.1| sucrose 6 phosphate hydrolase [Ruminococcus sp. SR1 5]	5e-08	gi|511050037|ref|WP_016303869.1|	sucrose-6-phosphate hydrolase [Lachnospiraceae bacterium A2]	61.7	1e-06	Bacteria	Not assigned
dbCAN_positive_718	GH77	gi|363409009|gb|AEW22695.1| putative 4 alpha glucanotransferase [Tannerella forsythia ATCC 43037]	3e-12	gi|547186128|ref|WP_021928046.1|	4-alpha-glucanotransferase [Alistipes sp. CAG:831]	60	8e-09	cellular organisms	Not assigned
dbCAN_positive_719	GH48	gi|509093774|gb|AGN27473.1| glycoside hydrolase 48 family protein, partial [uncultured bacterium]	3e-34	gi|509093774|gb|AGN27473.1|	glycoside hydrolase 48 family protein, partial [uncultured bacterium]	92.06	1e-26	Ruminococcus	Ruminococcus
dbCAN_positive_720	GH11	gi|3646394|emb|CAA08859.1| xylanase, partial [Polyplastron multivesiculatum]	3e-27	gi|3646394|emb|CAA08859.1|	xylanase [Polyplastron multivesiculatum]	87.04	4e-21	Ciliophora	Ciliophora
dbCAN_positive_721	GH115	gi|407728434|dbj|BAM48432.1| hypothetical protein AXY 23000 [Amphibacillus xylanus NBRC 15112]	2e-35	gi|651382058|ref|WP_026494193.1|	hypothetical protein [Butyrivibrio sp. XPD2006]	56.88	7e-29	Firmicutes	Firmicutes
dbCAN_positive_722	PL1	gi|295084337|emb|CBK65860.1| hypothetical protein [Bacteroides xylanisolvens XB1A]	1e-21	gi|696279989|ref|WP_032856169.1|	polysaccharide lyase [Bacteroides ovatus]	86.05	3e-15	Bacteroides	Bacteroides
dbCAN_positive_723	CE1	gi|302394845|gb|ADL33750.1| endo 1,4 beta xylanase Xyn10C [Butyrivibrio proteoclasticus B316]	6e-16	gi|651428238|ref|WP_026528997.1|	hypothetical protein [Butyrivibrio sp. VCD2006]	85	1e-11	Clostridiales	Not assigned
dbCAN_positive_724	GH2	gi|294472049|gb|ADE81438.1| glycosyl hydrolase, family 2 [Prevotella ruminicola 23]	6e-13	gi|697061476|ref|WP_033151090.1|	beta-galactosidase [Prevotella sp. RM4]	60.42	1e-09	Prevotellaceae	Not assigned
dbCAN_positive_725	GH11	gi|255922581|gb|ACU38092.1| Endo 1,4 beta xylanase [Actinosynnema mirum DSM 43827]	2e-05	No hits	-	-	-	No hits	No hits
dbCAN_positive_726	GH78	gi|610422228|gb|AHW59432.1| hypothetical protein FH5T 7000 [Draconibacterium orientale]	1e-09	gi|547188589|ref|WP_021930396.1|	putative uncharacterized protein [Tannerella sp. CAG:118]	60.47	9e-08	Bacteroidales	Not assigned
dbCAN_positive_727	GH127	gi|472398158|gb|AGI38357.1| arabinofuranosidase [[Clostridium]stercorarium subsp. stercorarium DSM 8532]	4e-07	gi|548237095|ref|WP_022455412.1|	uncharacterized protein [Parabacteroides sp. CAG:409]	30.43	0.0003	Bacteria	Not assigned
dbCAN_positive_728	CE11	gi|294474088|gb|ADE83477.1| UDP 3 0 acyl N acetylglucosamine deacetylase beta hydroxyacyl (acyl carrier protein) dehydratase [Prevotella ruminicola 23]	6e-20	gi|547744775|ref|WP_022158137.1|	uDP-3-O-[3-hydroxymyristoyl] N-acetylglucosamine deacetylase [Prevotella sp. CAG:520]	86.96	3e-14	Prevotella	Prevotella
dbCAN_positive_729	GH95	gi|294473191|gb|ADE82580.1| conserved hypothetical protein [Prevotella ruminicola 23]	4e-29	gi|697060773|ref|WP_033150391.1|	alpha-L-fucosidase [Prevotella sp. RM4]	78.69	2e-23	Bacteroidetes	Bacteroidetes
dbCAN_positive_730	GH13	gi|149934250|gb|ABR40948.1| glycoside hydrolase family 13, candidate 1,4 alpha glucan branching enzyme [Bacteroides vulgatus ATCC 8482]	1e-28	gi|494309128|ref|WP_007174089.1|	1,4-alpha-glucan branching protein [Prevotella bergensis]	96.15	2e-21	Bacteroidales	Bacteroidales
dbCAN_positive_731	GH10	gi|6692066|emb|CAB65753.1| xylanase 10B precursor [Polyplastron multivesiculatum]	6e-24	gi|6692066|emb|CAB65753.1|	xylanase 10B precursor [Polyplastron multivesiculatum]	100	6e-17	Polyplastron	Polyplastron
dbCAN_positive_732	GH36	gi|460565065|gb|AGH14048.1| melibiase [Prevotella sp. Sc00033]	2e-43	gi|460565065|gb|AGH14048.1|	melibiase [Prevotella sp. Sc00033]	95.77	1e-32	Prevotella	Prevotella
dbCAN_positive_733	GH6	gi|372325928|gb|AEX92714.1| putative cellulase [Neocallimastix patriciarum]	7e-44	gi|372325934|gb|AEX92717.1|	putative cellulase [Neocallimastix patriciarum]	95.83	4e-36	Neocallimastigaceae	Neocallimastigaceae
dbCAN_positive_734	GH106	gi|149931217|gb|ABR37915.1| conserved hypothetical protein [Bacteroides vulgatus ATCC 8482]	2e-16	gi|547925967|ref|WP_022328081.1|	putative uncharacterized protein [Prevotella sp. CAG:732]	66.67	2e-15	Bacteroidales	Prevotella
dbCAN_positive_735	GH31	gi|571050972|gb|AHF24694.1| glucosidase [uncultured bacterium Contig1584b]	2e-28	gi|548245117|ref|WP_022463038.1|	glucosidase [Blautia sp. CAG:37]	96.08	2e-22	Firmicutes	Firmicutes
dbCAN_positive_736	GH31	gi|294473386|gb|ADE82775.1| putative alpha xylosidase [Prevotella ruminicola 23]	4e-31	gi|655521496|ref|WP_028902184.1|	xylosidase [Prevotella sp. P6B4]	90.48	3e-26	Bacteria	Bacteria
dbCAN_positive_737	GH115	gi|198271420|gb|EDY95690.1| hypothetical protein BACPLE 1966 [Bacteroides plebeius DSM 17135]	4e-20	gi|495902355|ref|WP_008626934.1|	hypothetical protein [Paraprevotella xylaniphila]	69.7	1e-17	Prevotellaceae	Prevotellaceae
dbCAN_positive_738	GH43	gi|294474236|gb|ADE83625.1| glycosyl hydrolase, family 43 [Prevotella ruminicola 23]	4e-23	gi|697060041|ref|WP_033149660.1|	glycoside hydrolase [Prevotella sp. RM4]	82.98	3e-17	Prevotella	Prevotella
dbCAN_positive_739	GH77	gi|123962972|gb|ABM77728.1| Putative 4 alpha glucanotransferase [Prochlorococcus marinus str. MIT 9303]	2e-12	gi|691702185|gb|KGG25493.1|	4-alpha-glucanotransferase (amylomaltase) [Prochlorococcus sp. MIT 0701]	65.96	2e-07	Bacteria	Not assigned
dbCAN_positive_740	GH20	gi|610422746|gb|AHW59950.1| beta N acetylhexosaminidase [Draconibacterium orientale]	0.0002	No hits	-	-	-	No hits	No hits
dbCAN_positive_741	GH53	gi|294472026|gb|ADE81415.1| glycosyl hydrolase, family 53 [Prevotella ruminicola 23]	1e-08	gi|697060728|ref|WP_033150346.1|	arabinogalactan endo-1,4-beta-galactosidase [Prevotella sp. RM4]	84	0.0002	Bacteroidetes	Not assigned
dbCAN_positive_742	CE2	gi|315447572|gb|ADU21136.1| lipolytic protein G D S L family [Ruminococcus albus 7 = DSM 20455]	4e-28	gi|640301499|ref|WP_024857500.1|	GDSL family lipase [Ruminococcus albus]	77.14	1e-22	Ruminococcus	Ruminococcus
dbCAN_positive_743	GH13	gi|161985419|gb|ABX81068.1| alpha amylase, catalytic region [Acholeplasma laidlawii PG 8A]	1e-07	gi|497415025|ref|WP_009729223.1|	4-alpha-glucanotransferase [Selenomonas sp. F0473]	62.86	0.0001	Bacteria	Not assigned
dbCAN_positive_744	GH9	gi|156072352|gb|ABU45498.1| endoglucanase 1 [Fibrobacter succinogenes subsp. succinogenes S85]	2e-16	gi|506212363|ref|WP_015732138.1|	glycoside hydrolase [Fibrobacter succinogenes]	75.56	3e-12	Fibrobacter	Not assigned
dbCAN_positive_745	CE4	gi|261373326|gb|ACX76071.1| Carbohydrate binding family 6 [Fibrobacter succinogenes subsp. succinogenes S85]	7e-40	gi|506212544|ref|WP_015732319.1|	carbohydrate binding family 6 [Fibrobacter succinogenes]	87.01	1e-31	Fibrobacter	Fibrobacter
dbCAN_positive_746	GH95	gi|146152952|gb|ABQ03806.1| Candidate alpha L fucosidase; Glycoside hydrolase family 95 [Flavobacterium johnsoniae UW101]	2e-08	gi|652330986|ref|WP_026728229.1|	alpha-L-fucosidase [Flavobacterium denitrificans]	48.84	2e-05	Bacteroidetes	Not assigned
dbCAN_positive_747	GH13	gi|295087996|emb|CBK69519.1| pullulanase, type I [Bacteroides xylanisolvens XB1A]	3e-33	gi|524329534|emb|CDA82574.1|	pullulanase [Bacteroides sp. CAG:754]	73.61	2e-26	Bacteroides	Bacteroides
dbCAN_positive_748	GH13	gi|295104102|emb|CBL01646.1| alpha 1,4 glucan:alpha 1,4 glucan 6 glycosyltransferase, partial [Faecalibacterium prausnitzii SL3 3]	2e-26	gi|512137477|ref|WP_016406239.1|	1 4-alpha-glucan branching enzyme [Clostridium sp. CAG:1013]	85.71	2e-23	Firmicutes	Firmicutes
dbCAN_positive_749	GH70	gi|295104102|emb|CBL01646.1| alpha 1,4 glucan:alpha 1,4 glucan 6 glycosyltransferase, partial [Faecalibacterium prausnitzii SL3 3]	2e-26	gi|512137477|ref|WP_016406239.1|	1 4-alpha-glucan branching enzyme [Clostridium sp. CAG:1013]	85.71	2e-23	Firmicutes	Firmicutes
dbCAN_positive_750	GH31	gi|294471798|gb|ADE81187.1| glycosyl hydrolase, family 31 [Prevotella ruminicola 23]	3e-32	gi|697058547|ref|WP_033148180.1|	alpha-xylosidase [Prevotella sp. P6B1]	89.66	2e-26	Prevotella	Prevotella
dbCAN_positive_751	GH3	gi|294471943|gb|ADE81332.1| glycosyl hydrolase, family 3 [Prevotella ruminicola 23]	4e-40	gi|655547910|ref|WP_028911083.1|	glycoside hydrolase family 3 [Prevotella sp. MA2016]	97.01	9e-32	Prevotella	Prevotella
dbCAN_positive_752	GH9	gi|315448012|gb|ADU21576.1| Cellulose 1,4 beta cellobiosidase [Ruminococcus albus 7 = DSM 20455]	1e-07	gi|655067944|ref|WP_028516207.1|	hypothetical protein [Ruminococcus flavefaciens]	80	3e-14	Ruminococcus	Ruminococcus
dbCAN_positive_753	GH94	gi|294473399|gb|ADE82788.1| cellobiose phosphorylase [Prevotella ruminicola 23]	1e-26	gi|697056787|ref|WP_033147272.1|	glycosyl transferase [Prevotella sp. P6B1]	95.83	1e-19	Prevotella	Prevotella
dbCAN_positive_754	CE1	gi|460501193|gb|AGH13470.1| isoamylase domain esterase family protein [uncultured bacterium SRF2]	6e-25	gi|547825280|ref|WP_022233588.1|	putative esterase [Bacteroides sp. CAG:443]	73.68	4e-19	Bacteroidetes	Bacteroidetes
dbCAN_positive_755	GH18	gi|160430533|gb|ABX44096.1| glycoside hydrolase family 18 [Lachnoclostridium phytofermentans ISDg]	7e-08	gi|548377361|ref|WP_022518948.1|	putative uncharacterized protein [Roseburia sp. CAG:100]	61.9	7e-08	Firmicutes	Not assigned
dbCAN_positive_756	GH48	gi|509093882|gb|AGN27527.1| glycoside hydrolase 48 family protein, partial [uncultured bacterium]	2e-24	gi|509094000|gb|AGN27586.1|	glycoside hydrolase 48 family protein, partial [uncultured bacterium]	75.81	1e-18	environmental samples (uncultured bacterium)	environmental samples (uncultured bacterium)
dbCAN_positive_757	GH13	gi|295092994|emb|CBK82085.1| Glycosidases [Coprococcus sp. ART55 1]	2e-20	gi|556500863|ref|WP_023348530.1|	hypothetical protein [Firmicutes bacterium ASF500]	91.3	2e-17	Firmicutes	Firmicutes
dbCAN_positive_758	CE1	gi|7839348|gb|AAF70241.1|AF164351 1 feruloyl esterase A, partial [Orpinomyces sp. PC 2]	4e-17	gi|7839348|gb|AAF70241.1|AF164351_1	feruloyl esterase A, partial [Orpinomyces sp. PC-2]	62.75	2e-12	Orpinomyces	Not assigned
dbCAN_positive_759	GH109	gi|126575818|gb|EAZ80128.1| oxidoreductase, Gfo Idh MocA family [Algoriphagus machipongonensis]	0.061	gi|496267047|ref|WP_008980432.1|	oxidoreductase [Ruminococcaceae bacterium D16]	61.11	5e-06	cellular organisms	Not assigned
dbCAN_positive_760	GH94	gi|291556253|emb|CBL33370.1| cellobiose phosphorylase [[Eubacterium]siraeum V10Sc8a]	4e-13	gi|655065781|ref|WP_028514070.1|	glycosyl transferase [Ruminococcus flavefaciens]	69.23	3e-08	Clostridiales	Not assigned
dbCAN_positive_761	GH51	gi|256039616|gb|ACU63160.1| alpha L arabinofuranosidase domain protein [Chitinophaga pinensis DSM 2588]	5e-16	gi|697057930|ref|WP_033147696.1|	hypothetical protein [Prevotella sp. P6B1]	73.91	2e-11	Bacteroidetes	Not assigned
dbCAN_positive_762	GH105	gi|255342201|gb|ACU08314.1| Rhamnogalacturonides degradation protein RhiN [Flavobacteriaceae bacterium 3519 10]	3e-17	gi|671560296|ref|WP_031541518.1|	hypothetical protein, partial [Bacteroides sp. Ga6A2]	98.04	5e-24	Bacteroides	Bacteroides
dbCAN_positive_763	CE4	gi|117937826|gb|ABK58015.1| putative chitin deacetylase, partial [Batrachochytrium dendrobatidis]	2e-05	gi|384487853|gb|EIE80033.1|	hypothetical protein RO3G_04738 [Rhizopus delemar RA 99-880]	52.17	0.0003	Mucorineae	Not assigned
dbCAN_positive_764	GH3	gi|353741373|gb|AER22380.1| beta glucosidase [Streptococcus suis ST1]	1e-07	gi|547477252|ref|WP_022095406.1|	3 N domain protein glycosyl hydrolase family [Clostridium sp. CAG:568]	47.37	5e-08	Clostridiales	Not assigned
dbCAN_positive_765	GH51	gi|294471660|gb|ADE81049.1| putative alpha N arabinofuranosidase [Prevotella ruminicola 23]	5e-32	gi|697060197|ref|WP_033149816.1|	alpha-L-arabinofuranosidase [Prevotella sp. RM4]	92.98	4e-25	Bacteroidales	Bacteroidales
dbCAN_positive_766	GH48	gi|509093866|gb|AGN27519.1| glycoside hydrolase 48 family protein, partial [uncultured bacterium]	1e-17	gi|509094182|gb|AGN27677.1|	glycoside hydrolase 48 family protein, partial [uncultured bacterium]	100	5e-12	Ruminococcus	Not assigned
dbCAN_positive_767	GH95	gi|290769720|gb|ADD61497.1| putative multimodular carbohydrate active enzyme [uncultured organism]	1e-14	gi|547735166|ref|WP_022149054.1|	putative uncharacterized protein [Prevotella sp. CAG:1320]	65.52	8e-14	Bacteroidales	Prevotellaceae
dbCAN_positive_768	GH5	gi|322512666|gb|ADX05739.1| putative carbohydrate active enzyme [uncultured organism]	4e-11	gi|655065513|ref|WP_028513804.1|	hypothetical protein [Ruminococcaceae bacterium AE2021]	72.73	2e-11	Clostridiales	Not assigned
dbCAN_positive_769	PL1	gi|295086684|emb|CBK68207.1| hypothetical protein [Bacteroides xylanisolvens XB1A]	5e-17	gi|547913313|ref|WP_022316182.1|	pectate lyase [Prevotella sp. CAG:592]	88.68	1e-21	Bacteroidales	Bacteroidales
dbCAN_positive_770	GH25	gi|294473930|gb|ADE83319.1| glycosyl hydrolase, family 25 protein [Prevotella ruminicola 23]	4e-34	gi|655549785|ref|WP_028912950.1|	glycosyl hydrolase family 25 [Prevotella sp. MA2016]	86.15	3e-29	Prevotella	Prevotella
dbCAN_positive_771	GH57	gi|324310843|gb|ADY31396.1| Alpha amylase [Odoribacter splanchnicus DSM 20712]	5e-11	gi|547746904|ref|WP_022160106.1|	alpha-amylase [Odoribacter splanchnicus CAG:14]	53.45	7e-07	Bacteroidales	Not assigned
dbCAN_positive_772	GH89	gi|294472030|gb|ADE81419.1| putative alpha N acetylglucosaminidase [Prevotella ruminicola 23]	3e-39	gi|697060048|ref|WP_033149667.1|	alpha-N-acetylglucosaminidase [Prevotella sp. RM4]	97.1	1e-32	Prevotella	Prevotella
dbCAN_positive_773	GH8	gi|261373419|gb|ACX76164.1| glycoside hydrolase family 8 [Fibrobacter succinogenes subsp. succinogenes S85]	4e-07	gi|491691088|ref|WP_005546307.1|	beta-glucanase [Paenibacillus alvei]	47.37	1e-06	Paenibacillus	Not assigned
dbCAN_positive_774	GH115	gi|217989104|gb|EEC55419.1| hypothetical protein BACEGG 220 [Bacteroides eggerthii DSM 20697]	1e-23	gi|653246824|ref|WP_027452329.1|	hypothetical protein [Prevotella albensis]	100	3e-20	Bacteroidales	Bacteroidales
dbCAN_positive_775	GH119	gi|304344052|gb|EFM09892.1| Carbohydrate binding family 25 [Paenibacillus curdlanolyticus YK9]	6e-20	gi|671606248|ref|WP_031578536.1|	hypothetical protein, partial [Ruminobacter sp. RM87]	86.27	8e-20	Ruminobacter	Ruminobacter
dbCAN_positive_776	GH53	gi|332335627|gb|AEE52728.1| Arabinogalactan endo 1,4 beta galactosidase [Haliscomenobacter hydrossis DSM 1100]	5e-08	gi|547921388|ref|WP_022323657.1|	uncharacterized protein [Alistipes sp. CAG:435]	66.67	6e-12	Alistipes	Not assigned
dbCAN_positive_777	CE15	gi|294474021|gb|ADE83410.1| conserved domain protein [Prevotella ruminicola 23]	5e-25	gi|697057965|ref|WP_033147727.1|	hypothetical protein, partial [Prevotella sp. P6B1]	91.3	1e-18	Prevotella	Prevotella
dbCAN_positive_778	GH105	gi|294473505|gb|ADE82894.1| pectinase family protein glycosyl hydrolase family 88 [Prevotella ruminicola 23]	2e-40	gi|697059032|ref|WP_033148664.1|	hypothetical protein, partial [Prevotella sp. P6B1]	81.71	1e-31	Prevotella	Prevotella
dbCAN_positive_779	GH13	gi|291521621|emb|CBK79914.1| Glycosidases [Coprococcus catus GD 7]	5e-20	gi|547951656|ref|WP_022352459.1|	putative uncharacterized protein [Firmicutes bacterium CAG:534]	86.67	8e-17	Firmicutes	Firmicutes
dbCAN_positive_780	GH106	gi|433303204|gb|AGB29019.1| hypothetical protein Prede 1720 [Prevotella dentalis DSM 3688]	1e-23	gi|490473289|ref|WP_004343731.1|	glycosyl hydrolase family 2 [Prevotella buccae]	77.59	5e-18	Bacteroidales	Bacteroidales
dbCAN_positive_781	GH77	gi|413972275|gb|AFW96364.1| 4 alpha glucanotransferase [Anabaena sp. 90]	1e-20	gi|547856973|ref|WP_022263817.1|	phosphorylase [Clostridium sp. CAG:352]	70.15	1e-22	Clostridium	Clostridium
dbCAN_positive_782	GH98	gi|433303700|gb|AGB29515.1| Glycosyl hydrolase family 98Glycosyl hydrolase family 98 C terminal domain protein [Prevotella dentalis DSM 3688]	3e-08	No hits	-	-	-	No hits	No hits
dbCAN_positive_783	GH43	gi|294474236|gb|ADE83625.1| glycosyl hydrolase, family 43 [Prevotella ruminicola 23]	2e-30	gi|697060041|ref|WP_033149660.1|	glycoside hydrolase [Prevotella sp. RM4]	88.71	2e-24	Bacteroidales	Bacteroidales
dbCAN_positive_784	GH32	gi|326945311|gb|AEA21196.1| glycosyl hydrolase family 32 [Prevotella denticola F0289]	1e-18	gi|497006945|ref|WP_009435520.1|	glycosyl hydrolase [Prevotella sp. oral taxon 306]	64.71	7e-15	Prevotella	Prevotella
dbCAN_positive_785	GH94	gi|294473399|gb|ADE82788.1| cellobiose phosphorylase [Prevotella ruminicola 23]	1e-21	gi|547647565|ref|WP_022121376.1|	cellobiose-phosphorylase [Prevotella copri CAG:164]	72.31	5e-19	Prevotella	Prevotella
dbCAN_positive_786	GH43	gi|254947383|gb|ACT92083.1| glycoside hydrolase family 43 [Dyadobacter fermentans DSM 18053]	0.01	No hits	-	-	-	No hits	No hits
dbCAN_positive_787	GH10	gi|322512620|gb|ADX05716.1| putative carbohydrate active enzyme [uncultured organism]	4e-30	gi|322512620|gb|ADX05716.1|	putative carbohydrate-active enzyme [uncultured organism]	100	1e-23	unclassified sequences	unclassified sequences
dbCAN_positive_788	GH29	gi|361060801|gb|AEV99792.1| glycoside hydrolase family 29 (alpha L fucosidase) [Niastella koreensis GR20 10]	2e-16	gi|503985712|ref|WP_014219706.1|	alpha-L-fucosidase [Niastella koreensis]	47.62	3e-13	Bacteria	Niastella
dbCAN_positive_789	GH10	gi|291544573|emb|CBL17682.1| Beta 1,4 xylanase [Ruminococcus champanellensis 18P13 = JCM 17042]	1e-08	gi|655069627|ref|WP_028517867.1|	glycoside hydrolase [Ruminococcus flavefaciens]	50	2e-05	Ruminococcus	Not assigned
dbCAN_positive_790	GH51	gi|338833692|gb|AEJ18870.1| Alpha N arabinofuranosidase [Treponema caldaria DSM 7334]	8e-24	gi|503734106|ref|WP_013968182.1|	alpha-N-arabinofuranosidase [Treponema caldaria]	63.08	5e-16	Bacteria	Bacteria
dbCAN_positive_791	PL9	gi|338833615|gb|AEJ18793.1| Pectate disaccharide lyase [Treponema caldaria DSM 7334]	4e-10	gi|488790456|ref|WP_002702862.1|	fibronectin type III domain-containing protein [Treponema saccharophilum]	87.5	2e-17	Treponema	Treponema
dbCAN_positive_792	GH77	gi|294472009|gb|ADE81398.1| putative 4 alpha glucanotransferase [Prevotella ruminicola 23]	6e-26	gi|655549330|ref|WP_028912498.1|	hypothetical protein [Prevotella sp. MA2016]	75.76	1e-21	Bacteria	Bacteria
dbCAN_positive_793	GH26	gi|291531031|emb|CBK96616.1| Beta mannanase [[Eubacterium]siraeum 70 3]	4e-17	gi|651403729|ref|WP_026515298.1|	beta-mannosidase [Butyrivibrio sp. LB2008]	100	7e-15	Butyrivibrio	Butyrivibrio
dbCAN_positive_794	GH105	gi|149948589|gb|ABR47117.1| glycosyl hydrolase, family 88 [Alkaliphilus metalliredigens QYMF]	1e-12	gi|496506959|ref|WP_009215242.1|	putative di-trans,poly-cis-decaprenylcistransferase [Oribacterium sp. oral taxon 078]	68.29	2e-09	cellular organisms	Not assigned
dbCAN_positive_795	GH43	gi|294472798|gb|ADE82187.1| arabinan endo 1,5 alpha L arabinosidase [Prevotella ruminicola 23]	2e-36	gi|655528697|ref|WP_028906770.1|	arabinan endo-1 5-alpha-L-arabinosidase [Prevotella ruminicola]	79.17	4e-28	Prevotella	Prevotella
dbCAN_positive_796	GH43	gi|430788776|gb|AGA78905.1| beta xylosidase [Echinicola vietnamensis DSM 17526]	1e-11	gi|546355885|ref|WP_021843036.1|	uncharacterized protein [Bacteroides sp. CAG:1060]	65.67	8e-12	Bacteroidales	Not assigned
dbCAN_positive_797	GH117	gi|430788776|gb|AGA78905.1| beta xylosidase [Echinicola vietnamensis DSM 17526]	1e-11	gi|546355885|ref|WP_021843036.1|	uncharacterized protein [Bacteroides sp. CAG:1060]	65.67	8e-12	Bacteroidales	Not assigned
dbCAN_positive_798	GH5	gi|390423422|gb|AFL77928.1| endoglucanase [Alistipes finegoldii DSM 17242]	3e-10	gi|676384833|ref|XP_009035695.1|	hypothetical protein AURANDRAFT_12783, partial [Aureococcus anophagefferens]	44	1e-10	Aureococcus	Not assigned
dbCAN_positive_799	GH20	gi|364284986|gb|AEW47974.1| GHF20 protein [uncultured bacterium H2 7]	9e-18	gi|547880568|ref|WP_022286021.1|	n-acetyl-beta-hexosaminidase [Bacteroides sp. CAG:770]	62.26	6e-12	Bacteroidales	Not assigned
dbCAN_positive_800	CE1	gi|160360065|gb|ABX31679.1| putative esterase [Petrotoga mobilis SJ95]	1e-26	gi|568812265|dbj|GAE35995.1|	putative esterase [Bacillus akibai JCM 9157]	66.67	1e-21	Bacteria	Bacteria
dbCAN_positive_801	GH3	gi|294473963|gb|ADE83352.1| glycosyl hydrolase, family 3 [Prevotella ruminicola 23]	1e-27	gi|697058693|ref|WP_033148326.1|	glycosyl hydrolase family 3 [Prevotella sp. P6B1]	96.15	2e-21	Bacteroidales	Bacteroidales
dbCAN_positive_802	CE1	gi|344038276|gb|AEM84001.1| esterase, PHB depolymerase family [Streptomyces violaceusniger Tu 4113]	1e-06	gi|671560303|ref|WP_031541524.1|	hypothetical protein [Bacteroides sp. Ga6A2]	100	4e-27	Bacteroides	Bacteroides
dbCAN_positive_803	GH31	gi|294471798|gb|ADE81187.1| glycosyl hydrolase, family 31 [Prevotella ruminicola 23]	3e-19	gi|697060088|ref|WP_033149707.1|	alpha-xylosidase [Prevotella sp. RM4]	80.95	6e-14	Bacteroidales	Prevotella
dbCAN_positive_804	GH57	gi|433303619|gb|AGB29434.1| alpha amylase alpha mannosidase [Prevotella dentalis DSM 3688]	7e-29	gi|493900497|ref|WP_006846302.1|	alpha-amylase [Prevotella copri]	84.13	2e-22	Prevotella	Prevotella
dbCAN_positive_805	GH4	gi|332674458|gb|AEE71274.1| glycoside hydrolase family protein [Propionibacterium acnes 266]	0.042	gi|496036323|ref|WP_008760830.1|	MULTISPECIES: malate dehydrogenase [Bacteroides]	90.38	9e-18	Bacteroidales	Bacteroidales
dbCAN_positive_806	GH38	gi|332698298|gb|AEE95239.1| Alpha mannosidase [Mahella australiensis 50 1 BON]	8e-21	gi|547098139|ref|WP_021914270.1|	putative uncharacterized protein [Firmicutes bacterium CAG:24]	61.67	3e-17	Firmicutes	Firmicutes
dbCAN_positive_807	GH57	gi|294472786|gb|ADE82175.1| glycosyl hydrolase, family 57 [Prevotella ruminicola 23]	2e-33	gi|697060172|ref|WP_033149791.1|	alpha-amylase [Prevotella sp. RM4]	96.49	6e-25	Bacteroidales	Bacteroidales
dbCAN_positive_808	GH53	gi|294474373|gb|ADE83762.1| glycosyl hydrolase, family 53 [Prevotella ruminicola 23]	1e-11	gi|565959651|ref|WP_023983799.1|	hypothetical protein [Prevotella oralis]	70.45	9e-10	Prevotellaceae	Not assigned
dbCAN_positive_809	GH133	gi|570741550|gb|AHF12310.1| 4 alpha glucanotransferase [Barnesiella viscericola DSM 18177]	4e-12	gi|223557982|gb|ACM90988.1|	glycogen debranching enzyme [uncultured bacterium URE4]	87.84	7e-31	environmental samples (uncultured bacterium)	environmental samples (uncultured bacterium)
dbCAN_positive_810	GH3	gi|302395923|gb|ADL34828.1| beta glucosidase Bgl3E [Butyrivibrio proteoclasticus B316]	5e-19	gi|667773204|ref|WP_031392544.1|	beta-glucosidase [Clostridium sp. KNHs209]	81.25	6e-15	Bacteria	Bacteria
dbCAN_positive_811	GH13	gi|84786539|gb|ABC62721.1| alpha amylase, putative [Erythrobacter litoralis HTCC2594]	3e-13	gi|490458396|ref|WP_004329093.1|	hypothetical protein [Alistipes putredinis]	55.74	7e-10	Bacteria	Not assigned
dbCAN_positive_812	GH133	gi|149933726|gb|ABR40424.1| conserved hypothetical protein [Bacteroides vulgatus ATCC 8482]	4e-15	gi|640637951|ref|WP_025065740.1|	4-alpha-glucanotransferase [Prevotella enoeca]	87.5	1e-20	Prevotella	Prevotella
dbCAN_positive_813	GH11	gi|42688934|gb|AAS31752.1| Sequence 31 from patent US 6682923	5e-25	gi|640308468|ref|WP_024860073.1|	hypothetical protein [Ruminococcus flavefaciens]	88.68	2e-19	Ruminococcus	Ruminococcus
dbCAN_positive_814	PL11	gi|433302975|gb|AGB28791.1| FG GAP repeat protein [Prevotella dentalis DSM 3688]	1e-09	gi|547254984|ref|WP_021990374.1|	fG-GAP repeat domain protein [Prevotella sp. CAG:1092]	60	1e-09	Prevotella	Not assigned
dbCAN_positive_815	GH10	gi|974180|dbj|BAA09971.1| xylanase [Eubacterium ruminantium]	5e-24	gi|653227229|ref|WP_027439728.1|	hypothetical protein [Lachnospiraceae bacterium AC2031]	89.83	3e-24	unclassified Lachnospiraceae	unclassified Lachnospiraceae
dbCAN_positive_816	GH13	gi|302579022|gb|ADL53034.1| 1,4 alpha glucan branching enzyme [Clostridium cellulovorans 743B]	5e-27	gi|547247855|ref|WP_021983545.1|	1 4-alpha-glucan branching enzyme [Eubacterium sp. CAG:603]	75.76	6e-23	Firmicutes	Firmicutes
dbCAN_positive_817	GH10	gi|499163171|gb|AGC54685.2| XynA [uncultured organism]	1e-21	gi|640558790|ref|WP_024990323.1|	glycosyl hydrolase family 10 [Prevotella albensis]	73.68	1e-17	Prevotella	Prevotella
dbCAN_positive_818	GH97	gi|294474133|gb|ADE83522.1| alpha glucosidase [Prevotella ruminicola 23]	2e-26	gi|697057861|ref|WP_033147635.1|	alpha-glucosidase [Prevotella sp. P6B1]	100	2e-20	Prevotella	Prevotella
dbCAN_positive_819	GH27	gi|312443415|gb|ADQ79771.1| Alpha galactosidase [Paludibacter propionicigenes WB4]	8e-19	gi|690793995|gb|KGF40105.1|	alpha-galactosidase [Prevotella buccalis DNF00985]	96.15	4e-24	Prevotella	Prevotella
dbCAN_positive_820	GH9	gi|218081351|emb|CAL91976.1| cellulase, partial [Epidinium ecaudatum]	9e-36	gi|218081354|emb|CAL91977.1|	cellulase [Epidinium ecaudatum]	92.42	9e-29	Epidinium	Epidinium
dbCAN_positive_821	GH11	gi|319891019|gb|ADV76080.1| xylanase [uncultured bacterium]	6e-28	gi|319891019|gb|ADV76080.1|	xylanase [uncultured bacterium]	96	2e-21	environmental samples (uncultured bacterium)	environmental samples (uncultured bacterium)
dbCAN_positive_822	GH2	gi|301161751|emb|CBW21291.1| putative beta galactosidase [Bacteroides fragilis 638R]	4e-17	gi|547938636|ref|WP_022340122.1|	beta galactosidase small chain [Bacteroides sp. CAG:714]	63.49	8e-14	Bacteroidales	Bacteroides
dbCAN_positive_823	GH11	gi|3646394|emb|CAA08859.1| xylanase, partial [Polyplastron multivesiculatum]	1e-24	gi|3646394|emb|CAA08859.1|	xylanase [Polyplastron multivesiculatum]	91.49	3e-20	cellular organisms	cellular organisms
dbCAN_positive_824	GH13	gi|672362788|gb|AIJ07985.1| 1,4 alpha glucan (glycogen) branching enzyme, GH 13 type [Edwardsiella tarda 080813]	2e-20	gi|517830985|ref|WP_019001193.1|	glycogen branching protein [Succinimonas amylolytica]	100	2e-21	Aeromonadales	Aeromonadales
dbCAN_positive_825	GH45	gi|261372278|gb|ACX75023.1| Cellulase [Fibrobacter succinogenes subsp. succinogenes S85]	7e-11	gi|504359016|ref|WP_014546118.1|	glycosyl hydrolase family 5 [Fibrobacter succinogenes]	71.79	2e-07	Bacteria	Not assigned
dbCAN_positive_826	GH133	gi|149933726|gb|ABR40424.1| conserved hypothetical protein [Bacteroides vulgatus ATCC 8482]	6e-25	gi|697060170|ref|WP_033149789.1|	4-alpha-glucanotransferase [Prevotella sp. RM4]	95.08	2e-29	Prevotella	Prevotella
dbCAN_positive_827	PL11	gi|433302975|gb|AGB28791.1| FG GAP repeat protein [Prevotella dentalis DSM 3688]	4e-12	gi|671559208|ref|WP_031540934.1|	hypothetical protein, partial [Bacteroides sp. Ga6A2]	71.43	2e-10	Bacteria	Not assigned
dbCAN_positive_828	GH77	gi|333741079|gb|AEF86569.1| 4 alpha glucanotransferase [Treponema primitia ZAS 2]	1e-24	gi|547856973|ref|WP_022263817.1|	phosphorylase [Clostridium sp. CAG:352]	88.14	1e-26	Clostridium	Clostridium
dbCAN_positive_829	GH94	gi|460565153|gb|AGH14130.1| cellobiose phosphorylase [Prevotella sp. Sc00066]	9e-27	gi|460565153|gb|AGH14130.1|	cellobiose phosphorylase [Prevotella sp. Sc00066]	96.08	2e-21	Bacteroidales	Bacteroidales
dbCAN_positive_830	GH8	gi|156072354|gb|ABU45499.1| glycoside hydrolase family 8 [Fibrobacter succinogenes subsp. succinogenes S85]	2e-38	gi|506212341|ref|WP_015732116.1|	glycoside hydrolase [Fibrobacter succinogenes]	98.41	7e-32	Fibrobacter	Fibrobacter
dbCAN_positive_831	GH5	gi|158451995|gb|ABW39358.1| glycoside hydrolase family 5 [uncultured bacterium]	3e-18	gi|158451995|gb|ABW39358.1|	glycoside hydrolase family 5 [uncultured bacterium]	53.16	8e-14	Fibrobacter	environmental samples
dbCAN_positive_832	GH3	gi|294472176|gb|ADE81565.1| glycosyl hydrolase, family 3 [Prevotella ruminicola 23]	2e-25	gi|697058907|ref|WP_033148539.1|	glycosyl hydrolase family 3 [Prevotella sp. P6B1]	90	3e-19	Prevotella	Prevotella
dbCAN_positive_833	GH45	gi|261372279|gb|ACX75024.1| Cellulase [Fibrobacter succinogenes subsp. succinogenes S85]	4e-21	gi|504359017|ref|WP_014546119.1|	glycosyl hydrolase family 5 [Fibrobacter succinogenes]	70.91	4e-16	Fibrobacter	Fibrobacter
dbCAN_positive_834	GH5	gi|51090374|dbj|BAC57896.2| cellulase celA, partial [Polyplastron multivesiculatum]	2e-32	gi|51090374|dbj|BAC57896.2|	cellulase celA [Polyplastron multivesiculatum]	85.48	4e-27	Polyplastron	Polyplastron
dbCAN_positive_835	GH11	gi|349734017|gb|AEQ16453.1| glycoside hydrolase type 4, partial [uncultured bovine rumen ciliate]	2e-15	gi|349734017|gb|AEQ16453.1|	glycoside hydrolase type 4, partial [uncultured bovine rumen ciliate]	100	1e-11	environmental samples (uncultured bovine rumen ciliate)	Not assigned
dbCAN_positive_836	GH31	gi|294473201|gb|ADE82590.1| glycosyl hydrolase, family 31 [Prevotella ruminicola 23]	6e-22	gi|655521619|ref|WP_028902306.1|	glycosyl hydrolase family 31 [Prevotella sp. P6B4]	82	1e-19	Prevotella	Prevotella
dbCAN_positive_837	GH5	gi|359755032|gb|AEV59725.1| putative cellulase [uncultured bacterium]	5e-17	gi|653223695|ref|WP_027436224.1|	hypothetical protein [Lachnospiraceae bacterium AB2028]	61.11	2e-13	Clostridia	unclassified Lachnospiraceae
dbCAN_positive_838	GH9	gi|213032414|emb|CAS03458.1| Cel9B protein precursor [Ruminococcus albus]	2e-14	gi|488942124|ref|WP_002853199.1|	glycoside hydrolase family 9 [Ruminococcus albus]	96.88	3e-11	Ruminococcus	Not assigned
dbCAN_positive_839	GH45	gi|261372279|gb|ACX75024.1| Cellulase [Fibrobacter succinogenes subsp. succinogenes S85]	1e-19	gi|504359017|ref|WP_014546119.1|	glycosyl hydrolase family 5 [Fibrobacter succinogenes]	62.71	3e-14	Fibrobacter	Fibrobacter
dbCAN_positive_840	CE4	gi|338902150|dbj|BAK47652.1| hypothetical protein CXIVA 16860 [Clostridium sp. SY8519]	1e-22	gi|547719393|ref|WP_022133981.1|	putative uncharacterized protein [Clostridium sp. CAG:594]	46.02	6e-19	Bacteria	Bacteria
dbCAN_positive_841	GH43	gi|294472012|gb|ADE81401.1| xylan 1,4 beta xylosidase alpha N arabinofuranosidase [Prevotella ruminicola 23]	6e-28	gi|655547915|ref|WP_028911088.1|	alpha-N-arabinofuranosidase [Prevotella sp. MA2016]	94.34	3e-22	Bacteroidales	Bacteroidales
dbCAN_positive_842	GH29	gi|160429822|gb|ABX43385.1| Alpha L fucosidase [Lachnoclostridium phytofermentans ISDg]	2e-33	gi|547935090|ref|WP_022336739.1|	alpha-L-fucosidase [Firmicutes bacterium CAG:94]	82.35	2e-28	Firmicutes	Firmicutes
dbCAN_positive_843	GH27	gi|60491255|emb|CAH06003.1| putative exported alpha galactosidase [Bacteroides fragilis NCTC 9343]	2e-19	gi|654482114|ref|WP_027952124.1|	alpha-galactosidase [Hallella seregens]	70.49	1e-15	Bacteroidetes	Bacteroidetes
dbCAN_positive_844	GH36	gi|60491255|emb|CAH06003.1| putative exported alpha galactosidase [Bacteroides fragilis NCTC 9343]	2e-19	gi|654482114|ref|WP_027952124.1|	alpha-galactosidase [Hallella seregens]	70.49	1e-15	Bacteroidetes	Bacteroidetes
dbCAN_positive_845	GH3	gi|294472176|gb|ADE81565.1| glycosyl hydrolase, family 3 [Prevotella ruminicola 23]	1e-23	gi|697058907|ref|WP_033148539.1|	glycosyl hydrolase family 3 [Prevotella sp. P6B1]	100	8e-19	Prevotella	Prevotella
dbCAN_positive_846	CE12	gi|433302440|gb|AGB28256.1| lysophospholipase L1 like esterase [Prevotella dentalis DSM 3688]	1e-32	gi|653249482|ref|WP_027454918.1|	rhamnogalacturonan acetylesterase [Prevotella brevis]	85.92	8e-30	Prevotella	Prevotella
dbCAN_positive_847	GH13	gi|584458175|emb|CDM70432.1| hypothetical protein CM240 3315 [Clostridium sp. M2 40]	3e-08	gi|547247007|ref|WP_021982722.1|	glycosidases [Eubacterium sp. CAG:603]	64.44	1e-08	Eubacterium	Not assigned
dbCAN_positive_848	GH133	gi|149933726|gb|ABR40424.1| conserved hypothetical protein [Bacteroides vulgatus ATCC 8482]	4e-15	gi|494842056|ref|WP_007568156.1|	4-alpha-glucanotransferase [Bacteroides coprocola]	66.67	1e-11	Bacteroidales	Not assigned
dbCAN_positive_849	GH35	gi|332376142|gb|AEE63211.1| unknown [Dendroctonus ponderosae]	1e-08	gi|493352545|ref|WP_006309206.1|	Beta-galactosidase [Clostridiaceae bacterium L21-TH-D2]	53.33	0.0002	cellular organisms	Not assigned
dbCAN_positive_850	PL11	gi|294473282|gb|ADE82671.1| FG GAP repeat domain protein [Prevotella ruminicola 23]	1e-39	gi|648542648|ref|WP_026234399.1|	hypothetical protein [Prevotella paludivivens]	86.84	6e-33	Bacteroidales	Bacteroidales
dbCAN_positive_851	GH133	gi|149933726|gb|ABR40424.1| conserved hypothetical protein [Bacteroides vulgatus ATCC 8482]	5e-18	gi|655529101|ref|WP_028907171.1|	4-alpha-glucanotransferase [Prevotella ruminicola]	91.11	6e-17	Prevotella	Prevotella
dbCAN_positive_852	GH51	gi|1877425|gb|AAC45377.1| endoglucanase F precursor [Fibrobacter succinogenes]	2e-39	gi|1877425|gb|AAC45377.1|	endoglucanase F precursor [Fibrobacter succinogenes]	95.65	7e-31	Fibrobacter	Fibrobacter
dbCAN_positive_853	GH94	gi|315447180|gb|ADU20744.1| glycosyltransferase 36 [Ruminococcus albus 7 = DSM 20455]	6e-23	gi|671586192|ref|WP_031562687.1|	glycosyl transferase [Ruminococcus flavefaciens]	100	2e-20	Bacteria	Bacteria
dbCAN_positive_854	GH77	gi|312443075|gb|ADQ79431.1| 4 alpha glucanotransferase [Paludibacter propionicigenes WB4]	2e-09	gi|503210139|ref|WP_013444800.1|	4-alpha-glucanotransferase [Paludibacter propionicigenes]	53.06	8e-06	Paludibacter	Not assigned
dbCAN_positive_855	GH48	gi|509093474|gb|AGN27323.1| glycoside hydrolase 48 family protein, partial [uncultured bacterium]	1e-17	gi|509093474|gb|AGN27323.1|	glycoside hydrolase 48 family protein, partial [uncultured bacterium]	89.19	5e-12	environmental samples (uncultured bacterium)	Not assigned
dbCAN_positive_856	GH2	gi|294474254|gb|ADE83643.1| beta galactosidase [Prevotella ruminicola 23]	1e-24	gi|502830649|ref|WP_013065625.1|	beta-galactosidase [Prevotella ruminicola]	73.33	4e-19	Prevotella	Prevotella
dbCAN_positive_857	GH127	gi|291530521|emb|CBK96106.1| Uncharacterized protein conserved in bacteria [[Eubacterium]siraeum 70 3]	3e-20	gi|548256319|ref|WP_022473816.1|	uncharacterized protein conserved in bacteria [Ruminococcus sp. CAG:353]	68.09	3e-14	Firmicutes	Clostridiales
dbCAN_positive_858	GH8	gi|261371338|gb|ACX74083.1| glycoside hydrolase family 8 [Fibrobacter succinogenes subsp. succinogenes S85]	5e-42	gi|504358232|ref|WP_014545334.1|	glycoside hydrolase [Fibrobacter succinogenes]	100	2e-34	Bacteria	Bacteria
dbCAN_positive_859	GH94	gi|460565153|gb|AGH14130.1| cellobiose phosphorylase [Prevotella sp. Sc00066]	4e-27	gi|697059806|ref|WP_033149429.1|	glycosyl transferase [Prevotella sp. RM4]	100	1e-18	Bacteroidales	Bacteroidales
dbCAN_positive_860	GH48	gi|37703325|gb|AAR01217.1| Cel48A [Ruminococcus albus 8]	3e-32	gi|488937330|ref|WP_002848405.1|	cellulose 1,4-beta-cellobiosidase [Ruminococcus albus]	93.1	7e-26	Ruminococcus	Ruminococcus
dbCAN_positive_861	GH43	gi|534501039|gb|AGU10366.1| Glycosyl hydrolases family 43 [uncultured organism]	3e-14	gi|534501039|gb|AGU10366.1|	Glycosyl hydrolases family 43 [uncultured organism]	67.44	8e-11	cellular organisms	Not assigned
dbCAN_positive_862	GH133	gi|149933726|gb|ABR40424.1| conserved hypothetical protein [Bacteroides vulgatus ATCC 8482]	7e-19	gi|653245513|ref|WP_027451052.1|	4-alpha-glucanotransferase [Prevotella brevis]	86.54	2e-20	Prevotella	Prevotella
dbCAN_positive_863	PL1	gi|644984746|emb|CDR31241.1| Pectin lyase [Acholeplasma oculi]	3e-08	gi|497669324|ref|WP_009983508.1|	Pectate lyase/Amb allergen [Ruminococcus flavefaciens]	87.5	1e-22	Ruminococcus	Ruminococcus
dbCAN_positive_864	GH26	gi|315447473|gb|ADU21037.1| Mannan endo 1,4 beta mannosidase [Ruminococcus albus 7 = DSM 20455]	2e-13	gi|655070210|ref|WP_028518449.1|	hypothetical protein [Ruminococcus flavefaciens]	95	1e-25	Ruminococcus	Ruminococcus
dbCAN_positive_865	GH9	gi|571050106|gb|AHF23853.1| GH9 beta 1,3(4) glucanase [uncultured bacterium Contig15]	2e-36	gi|671618329|ref|WP_031586818.1|	hypothetical protein [Lachnospiraceae bacterium P6A3]	89.55	2e-30	unclassified Lachnospiraceae	unclassified Lachnospiraceae
dbCAN_positive_866	GH2	gi|361059737|gb|AEV98728.1| Beta galactosidase [Niastella koreensis GR20 10]	2e-13	gi|671609607|ref|WP_031580547.1|	glycoside hydrolase [Lachnospiraceae bacterium AC2028]	63.83	5e-09	Bacteria	Not assigned
dbCAN_positive_867	GH9	gi|218081351|emb|CAL91976.1| cellulase, partial [Epidinium ecaudatum]	8e-30	gi|218081354|emb|CAL91977.1|	cellulase [Epidinium ecaudatum]	92.73	5e-24	Epidinium	Epidinium
dbCAN_positive_868	PL1	gi|295084337|emb|CBK65860.1| hypothetical protein [Bacteroides xylanisolvens XB1A]	1e-24	gi|671548758|ref|WP_031531734.1|	MULTISPECIES: polysaccharide lyase [Bacteroides]	91.23	2e-24	Bacteroidales	Bacteroidales
dbCAN_positive_869	PL11	gi|433302975|gb|AGB28791.1| FG GAP repeat protein [Prevotella dentalis DSM 3688]	2e-28	gi|547254984|ref|WP_021990374.1|	fG-GAP repeat domain protein [Prevotella sp. CAG:1092]	72.06	1e-23	Bacteroidales	Bacteroidales
dbCAN_positive_870	GH31	gi|610421390|gb|AHW58594.1| alpha xylosidase [Draconibacterium orientale]	5e-10	gi|610421390|gb|AHW58594.1|	alpha-xylosidase [Draconibacterium orientale]	60.53	6e-07	Bacteria	Not assigned
dbCAN_positive_871	GH5	gi|51090374|dbj|BAC57896.2| cellulase celA, partial [Polyplastron multivesiculatum]	4e-20	gi|51090374|dbj|BAC57896.2|	cellulase celA [Polyplastron multivesiculatum]	86.36	9e-16	Ciliophora	Ciliophora
dbCAN_positive_872	GH31	gi|280977799|gb|ACZ98617.1| glucosidase, partial [Cellulosilyticum ruminicola]	2e-36	gi|657667222|ref|WP_029470209.1|	alpha-glucosidase [Clostridiales bacterium VE202-06]	76.25	4e-31	Firmicutes	Firmicutes
dbCAN_positive_873	GH51	gi|294472414|gb|ADE81803.1| putative alpha N arabinofuranosidase [Prevotella ruminicola 23]	5e-19	gi|697057930|ref|WP_033147696.1|	hypothetical protein [Prevotella sp. P6B1]	100	7e-16	Prevotella	Prevotella
dbCAN_positive_874	GH30	gi|29340356|gb|AAO78149.1| putative xylanase [Bacteroides thetaiotaomicron VPI 5482]	1e-14	gi|547226672|ref|WP_021963720.1|	putative xylanase [Prevotella sp. CAG:1185]	78.26	2e-16	Prevotella	Prevotella
dbCAN_positive_875	CE15	gi|283820665|gb|ADB42503.1| hypothetical protein Slin 6546 [Spirosoma linguale DSM 74]	2e-20	gi|547733994|ref|WP_022147913.1|	uncharacterized protein [Bacteroides sp. CAG:709]	62.5	1e-16	Bacteria	Bacteria
dbCAN_positive_876	GH10	gi|307543497|gb|ADN44221.1| xylanase, partial [uncultured microorganism]	1e-18	gi|640310024|ref|WP_024860687.1|	hypothetical protein [Ruminococcus flavefaciens]	90.48	2e-25	Ruminococcus	Ruminococcus
dbCAN_positive_877	GH5	gi|218081339|emb|CAL91971.1| cellulase, partial [Epidinium ecaudatum]	6e-25	gi|218081334|emb|CAL91969.1|	cellulase [Epidinium ecaudatum]	70.97	3e-18	Ciliophora	Ciliophora
dbCAN_positive_878	PL1	gi|295086684|emb|CBK68207.1| hypothetical protein [Bacteroides xylanisolvens XB1A]	4e-11	gi|546385726|ref|WP_021853970.1|	uncharacterized protein [Prevotella sp. CAG:255]	83.58	1e-18	Bacteroidales	Bacteroidales
dbCAN_positive_879	GH125	gi|29339944|gb|AAO77739.1| conserved hypothetical protein [Bacteroides thetaiotaomicron VPI 5482]	7e-27	gi|696276820|ref|WP_032853217.1|	Tat pathway signal protein [Bacteroides sp. D2]	67.16	1e-20	Bacteroides	Bacteroides
dbCAN_positive_880	GH45	gi|317022220|gb|ADU86911.1| cellulase [uncultured bacterium]	4e-09	gi|494028595|ref|WP_006970736.1|	hypothetical protein [Plesiocystis pacifica]	53.33	2e-06	Bacteria	Not assigned
dbCAN_positive_881	GH20	gi|294471691|gb|ADE81080.1| glycosyl hydrolase, family 20 [Prevotella ruminicola 23]	9e-23	gi|655526152|ref|WP_028904306.1|	beta-N-acetylhexosaminidase [Prevotella sp. P6B4]	74.58	2e-17	Bacteroidales	Bacteroidales
dbCAN_positive_882	GH97	gi|294472047|gb|ADE81436.1| alpha glucosidase family protein [Prevotella ruminicola 23]	9e-18	gi|655548924|ref|WP_028912094.1|	alpha-glucosidase [Prevotella sp. MA2016]	65.45	5e-13	Prevotella	Not assigned
dbCAN_positive_883	GH74	gi|315449649|gb|ADU23213.1| Fibronectin type III domain protein [Ruminococcus albus 7 = DSM 20455]	3e-13	gi|655065793|ref|WP_028514082.1|	1,4-beta-glucanase [Ruminococcus flavefaciens]	84.78	2e-14	Ruminococcus	Ruminococcus
dbCAN_positive_884	GH9	gi|30315047|gb|AAP30753.1| cellulosomal glycoside hydrolase family 9 endoglucanase Cel9B, partial [Piromyces sp. E2]	2e-21	gi|30315047|gb|AAP30753.1|	cellulosomal glycoside hydrolase family 9 endoglucanase Cel9B [Piromyces sp. E2]	76.47	2e-17	Neocallimastigaceae	Neocallimastigaceae
dbCAN_positive_885	CE1	gi|261372419|gb|ACX75164.1| Poly(3 hydroxybutyrate) depolymerase like protein [Fibrobacter succinogenes subsp. succinogenes S85]	3e-24	gi|504359149|ref|WP_014546251.1|	esterase [Fibrobacter succinogenes]	74.55	8e-19	Fibrobacter	Fibrobacter
dbCAN_positive_886	GH105	gi|295102196|emb|CBK99741.1| Predicted unsaturated glucuronyl hydrolase involved in regulation of bacterial surface properties, and related proteins [Faecalibacterium prausnitzii L2 6]	5e-20	gi|547850181|ref|WP_022257270.1|	glycosyl hydrolase family 88 [Faecalibacterium sp. CAG:82]	54.29	5e-16	Bacteria	Bacteria
dbCAN_positive_887	GH76	gi|295102196|emb|CBK99741.1| Predicted unsaturated glucuronyl hydrolase involved in regulation of bacterial surface properties, and related proteins [Faecalibacterium prausnitzii L2 6]	5e-20	gi|547850181|ref|WP_022257270.1|	glycosyl hydrolase family 88 [Faecalibacterium sp. CAG:82]	54.29	5e-16	Bacteria	Bacteria
dbCAN_positive_888	GH16	gi|291543673|emb|CBL16782.1| Beta glucanase Beta glucan synthetase [Ruminococcus champanellensis 18P13 = JCM 17042]	4e-21	gi|505370587|ref|WP_015557689.1|	Beta-glucanase/Beta-glucan synthetase [Ruminococcus champanellensis]	75	5e-18	Ruminococcus	Ruminococcus
dbCAN_positive_889	CE8	gi|312201743|gb|ADQ45070.1| Pectinesterase [Caldicellulosiruptor kronotskyensis 2002]	1e-06	No hits	-	-	-	No hits	No hits
dbCAN_positive_890	GH2	gi|29340607|gb|AAO78399.1| beta galactosidase [Bacteroides thetaiotaomicron VPI 5482]	3e-22	gi|488625617|ref|WP_002562326.1|	hypothetical protein [Bacteroides sp. HPS0048]	81.54	7e-23	Bacteroides	Bacteroides
dbCAN_positive_891	PL9	gi|302577535|gb|ADL51547.1| protein of unknown function DUF1565 [Clostridium cellulovorans 743B]	3e-11	gi|517275395|ref|WP_018464213.1|	hypothetical protein [Prevotella paludivivens]	60	1e-14	Prevotella	Prevotella
dbCAN_positive_892	GH97	gi|379655260|gb|AFD08316.1| Glycoside hydrolase 97 [Solitalea canadensis DSM 3403]	2e-20	gi|671551011|ref|WP_031533706.1|	MULTISPECIES: alpha-glucosidase, partial [Bacteroides]	98.08	1e-21	Bacteroides	Bacteroides
dbCAN_positive_893	GH78	gi|83776284|dbj|BAE66403.1| unnamed protein product [Aspergillus oryzae RIB40]	0.004	No hits	-	-	-	No hits	No hits
dbCAN_positive_894	CE1	gi|315448042|gb|ADU21606.1| Carbohydrate binding CenC domain protein [Ruminococcus albus 7 = DSM 20455]	3e-33	gi|640307190|ref|WP_024859538.1|	hypothetical protein [Ruminococcus flavefaciens]	95.08	5e-26	Ruminococcus	Ruminococcus
dbCAN_positive_895	GH5	gi|291530153|emb|CBK95738.1| Endoglucanase [[Eubacterium]siraeum 70 3]	7e-06	No hits	-	-	-	No hits	No hits
dbCAN_positive_896	GH94	gi|294473399|gb|ADE82788.1| cellobiose phosphorylase [Prevotella ruminicola 23]	1e-34	gi|671551244|ref|WP_031533930.1|	MULTISPECIES: glycosyl transferase [Bacteroides]	81.69	5e-29	Bacteria	Bacteria
dbCAN_positive_897	CE10	gi|336308916|gb|AEI52017.1| Acetylcholinesterase [Runella slithyformis DSM 19594]	1e-11	gi|655549539|ref|WP_028912706.1|	carboxylesterase [Prevotella sp. MA2016]	82.61	9e-16	Bacteroidales	Bacteroidales
dbCAN_positive_898	GH43	gi|295086420|emb|CBK67943.1| Beta xylosidase [Bacteroides xylanisolvens XB1A]	1e-16	gi|547688277|ref|WP_022126243.1|	glycosyl hydrolase family 43 [Bacteroides coprocola CAG:162]	53.45	3e-12	Bacteroidetes	Not assigned
dbCAN_positive_899	GH77	gi|301320095|gb|ADK68582.1| 4 alpha glucanotransferase [Olsenella uli DSM 7084]	3e-23	gi|696597201|ref|WP_033119915.1|	4-alpha-glucanotransferase [Oscillibacter sp. ER4]	86.54	1e-21	Bacteria	Bacteria
dbCAN_positive_900	GH2	gi|294473393|gb|ADE82782.1| beta galactosidase [Prevotella ruminicola 23]	1e-18	gi|653246822|ref|WP_027452327.1|	beta-galactosidase [Prevotella albensis]	82.98	3e-15	Bacteroidales	Bacteroidales
dbCAN_positive_901	GH77	gi|294472009|gb|ADE81398.1| putative 4 alpha glucanotransferase [Prevotella ruminicola 23]	2e-40	gi|502828409|ref|WP_013063385.1|	4-alpha-glucanotransferase [Prevotella ruminicola]	91.3	9e-32	Prevotella	Prevotella
dbCAN_positive_902	GH94	gi|291545216|emb|CBL18325.1| cellobiose phosphorylase [Ruminococcus champanellensis 18P13 = JCM 17042]	3e-21	gi|548226227|ref|WP_022445114.1|	glycosyltransferase 36 [Faecalibacterium sp. CAG:74]	80	5e-19	Faecalibacterium	Faecalibacterium
dbCAN_positive_903	GH32	gi|291519782|emb|CBK75003.1| Beta fructosidases (levanase invertase) [Butyrivibrio fibrisolvens 16 4]	2e-23	gi|511050037|ref|WP_016303869.1|	sucrose-6-phosphate hydrolase [Lachnospiraceae bacterium A2]	73.53	2e-20	Bacteria	Bacteria
dbCAN_positive_904	GH94	gi|217336141|gb|ACK41934.1| glycosyl transferase 36 [Dictyoglomus turgidum DSM 6724]	1e-11	gi|500480111|ref|WP_011943512.1|	MULTISPECIES: glycosyl transferase [Thermotoga]	65	1e-06	Bacteria	Not assigned
dbCAN_positive_905	GH2	gi|149933649|gb|ABR40347.1| glycoside hydrolase family 2, candidate beta glycosidase [Bacteroides vulgatus ATCC 8482]	2e-21	gi|647608065|ref|WP_025883924.1|	beta-glycosidase [Prevotella paludivivens]	84.62	2e-18	Bacteroidales	Bacteroidales
dbCAN_positive_906	GH53	gi|371940206|dbj|BAL45540.1| glycoside hydrolase [Bacillus licheniformis]	5e-05	No hits	-	-	-	No hits	No hits
dbCAN_positive_907	CE8	gi|333034468|gb|AEF12641.1| G13 pect [uncultured Prevotella sp.]	1e-17	gi|333034468|gb|AEF12641.1|	G13-pect [uncultured Prevotella sp.]	64	1e-13	Prevotella	Prevotella
dbCAN_positive_908	GH51	gi|291518880|emb|CBK74101.1| Alpha L arabinofuranosidase [Butyrivibrio fibrisolvens 16 4]	1e-31	gi|547315191|ref|WP_022046759.1|	alpha-L-arabinofuranosidase [Roseburia sp. CAG:18]	89.66	2e-26	Firmicutes	Firmicutes
dbCAN_positive_909	GH95	gi|358753611|gb|AEU37001.1| Alpha L fucosidase [Granulicella mallensis MP5ACTX8]	9e-08	gi|682463717|gb|KFZ19001.1|	hypothetical protein V502_03883 [Pseudogymnoascus pannorum VKM F-4520 (FW-2644)]	47.83	8e-06	cellular organisms	Not assigned
dbCAN_positive_910	GH105	gi|294473505|gb|ADE82894.1| pectinase family protein glycosyl hydrolase family 88 [Prevotella ruminicola 23]	1e-21	gi|697059032|ref|WP_033148664.1|	hypothetical protein, partial [Prevotella sp. P6B1]	77.55	4e-16	Prevotella	Prevotella
dbCAN_positive_911	GH13	gi|190685337|gb|ACE83015.1| alpha amylase, putative, amy13E [Cellvibrio japonicus Ueda107]	8e-11	gi|547316096|ref|WP_022047629.1|	putative uncharacterized protein [Odoribacter laneus CAG:561]	48.33	8e-09	Bacteria	Not assigned
dbCAN_positive_912	GH13	gi|319416569|gb|ADV43680.1| alpha amylase catalytic region [Bacteroides helcogenes P 36 108]	1e-34	gi|460501189|gb|AGH13466.1|	neopullulanase [uncultured bacterium SRF2]	85.86	2e-46	Prevotella	Prevotella
dbCAN_positive_913	GH27	gi|294473546|gb|ADE82935.1| alpha galactosidase carbohydrate binding module, family 6 domain protein [Prevotella ruminicola 23]	4e-12	gi|697057894|ref|WP_033147664.1|	alpha-galactosidase, partial [Prevotella sp. P6B1]	60.87	3e-08	cellular organisms	Not assigned
dbCAN_positive_914	CE9	gi|261283837|gb|ACX65808.1| N acetylglucosamine 6 phosphate deacetylase [Paenibacillus sp. Y412MC10]	6e-10	gi|497362306|ref|WP_009676519.1|	MULTISPECIES: N-acetylglucosamine-6-phosphate deacetylase [Paenibacillus]	49.23	1e-07	Bacteria	Not assigned
dbCAN_positive_915	GH57	gi|294472786|gb|ADE82175.1| glycosyl hydrolase, family 57 [Prevotella ruminicola 23]	3e-21	gi|697060172|ref|WP_033149791.1|	alpha-amylase [Prevotella sp. RM4]	84.78	1e-14	Prevotella	Prevotella
dbCAN_positive_916	GH94	gi|571259093|emb|CCO05478.1| Glycoside Hydrolase Family 94 protein [Ruminococcus sp. 80 3]	3e-32	gi|551040030|ref|WP_022783692.1|	glycosyl transferase [Lachnospiraceae bacterium NK4A179]	90	2e-26	Clostridiales	Clostridiales
dbCAN_positive_917	GH94	gi|290769621|gb|ADD61402.1| putative carbohydrate active enzyme [uncultured organism]	9e-19	gi|517274676|ref|WP_018463494.1|	glycosyl transferase [Prevotella paludivivens]	88.37	4e-16	Bacteria	Bacteria
dbCAN_positive_918	GH30	gi|433303247|gb|AGB29062.1| O glycosyl hydrolase [Prevotella dentalis DSM 3688]	2e-09	gi|654482466|ref|WP_027952470.1|	endo-1,4-beta-xylanase xyn5A [Hallella seregens]	47.73	1e-05	Prevotellaceae	Not assigned
dbCAN_positive_919	GH13	gi|258593616|emb|CBE69957.1| 1,4 alpha glucan branching enzyme [Candidatus Methylomirabilis oxyfera]	1e-35	gi|547265995|ref|WP_022000514.1|	1 4-alpha-glucan branching enzyme GlgB [Acetobacter sp. CAG:977]	88.61	5e-35	Acetobacter	Acetobacter
dbCAN_positive_920	GH89	gi|294472030|gb|ADE81419.1| putative alpha N acetylglucosaminidase [Prevotella ruminicola 23]	1e-35	gi|655548247|ref|WP_028911419.1|	alpha-N-acetylglucosaminidase [Prevotella sp. MA2016]	89.39	3e-28	Prevotella	Prevotella
dbCAN_positive_921	GH5	gi|379654480|gb|AFD07536.1| endoglucanase [Solitalea canadensis DSM 3403]	1e-17	gi|516422217|ref|WP_017811615.1|	hypothetical protein [Paenibacillus sp. A9]	53.62	4e-15	Bacteria	Bacteria
dbCAN_positive_922	GH109	gi|571051749|gb|AHF25437.1| glycosyl hydrolase family 109 protein 1 [uncultured bacterium Contig39]	0.006	gi|548183243|ref|WP_022404372.1|	putative uncharacterized protein [Anaerotruncus sp. CAG:390]	79.25	2e-17	Clostridiales	Clostridiales
dbCAN_positive_923	GH92	gi|29341174|gb|AAO78963.1| alpha 1,2 mannosidase [Bacteroides thetaiotaomicron VPI 5482]	2e-16	gi|497001396|ref|WP_009433386.1|	alpha-1 2-mannosidase [Porphyromonas sp. oral taxon 279]	62.96	8e-14	Bacteroidales	Porphyromonas
dbCAN_positive_924	GH5	gi|315447859|gb|ADU21423.1| Cellulase [Ruminococcus albus 7 = DSM 20455]	2e-13	gi|488941309|ref|WP_002852384.1|	glycosyl hydrolase family 5 [Ruminococcus albus]	85.29	1e-09	Ruminococcus	Not assigned
dbCAN_positive_925	GH77	gi|294474364|gb|ADE83753.1| putative 4 alpha glucanotransferase [Prevotella ruminicola 23]	9e-28	gi|697057862|ref|WP_033147636.1|	4-alpha-glucanotransferase [Prevotella sp. P6B1]	90.57	9e-21	Prevotella	Prevotella
dbCAN_positive_926	GH13	gi|584455636|emb|CDM67894.1| hypothetical protein CM240 729 [Clostridium sp. M2 40]	5e-15	gi|547247007|ref|WP_021982722.1|	glycosidases [Eubacterium sp. CAG:603]	58.73	1e-13	Eubacterium	Eubacterium
dbCAN_positive_927	GH67	gi|146154171|gb|ABQ05025.1| Candidate alpha glucuronidase; Glycoside hydrolase family 67 [Flavobacterium johnsoniae UW101]	7e-11	gi|657029247|ref|WP_029272863.1|	alpha-glucuronidase [Flavobacterium sp. KJJ]	69.23	6e-07	Bacteria	Not assigned
dbCAN_positive_928	GH11	gi|38343952|emb|CAD56867.1| xylanase 11D, partial [Polyplastron multivesiculatum]	2e-34	gi|38343952|emb|CAD56867.1|	xylanase 11D [Polyplastron multivesiculatum]	88.33	8e-28	Ciliophora	Ciliophora
dbCAN_positive_929	GH11	gi|226343633|gb|ACO48439.1| xylanase [Ovis aries]	5e-20	gi|226958393|ref|NP_001152976.1|	xylanase precursor [Ovis aries]	72.55	8e-14	Ovis	Ovis
dbCAN_positive_930	GH2	gi|113578995|dbj|BAF17358.1| Os05g0391500 [Oryza sativa Japonica Group]	5e-16	gi|547920227|ref|WP_022322580.1|	putative uncharacterized protein [Parabacteroides merdae CAG:48]	72.46	6e-25	Bacteroidales	Bacteroidales
dbCAN_positive_931	GH13	gi|83849237|gb|EAP87105.1| alpha amylase [Croceibacter atlanticus HTCC2559]	0.0002	gi|496709535|ref|WP_009348342.1|	alpha-amlyase [Alloprevotella rava]	39.39	1e-08	Prevotellaceae	Not assigned
dbCAN_positive_932	GH2	gi|312443917|gb|ADQ80273.1| Beta galactosidase [Paludibacter propionicigenes WB4]	2e-27	gi|697058546|ref|WP_033148179.1|	glycoside hydrolase [Prevotella sp. P6B1]	84.62	1e-29	Prevotella	Prevotella
dbCAN_positive_933	CE10	gi|177843304|gb|ACB77556.1| Alpha beta hydrolase fold 3 domain protein [Opitutus terrae PB90 1]	0.0001	gi|695909410|emb|CEG21398.1|	Carboxylesterase NlhH [Planomicrobium sp. ES2]	74.19	5e-06	Bacteria	Not assigned
dbCAN_positive_934	CE4	gi|110280326|gb|ABG58512.1| CHU large protein; candidate bifunctional xylanase esterase; CBM9 module, Glycoside Hydrolase Family 8 protein and Carbohydrate Esterase Family 4 protein	4e-09	gi|499903893|ref|WP_011584627.1|	bifunctional xylanase/esterase [Cytophaga hutchinsonii]	45.16	6e-06	Bacteria	Not assigned
dbCAN_positive_935	GH10	gi|294473832|gb|ADE83221.1| glycosyl hydrolase, family 10 [Prevotella ruminicola 23]	5e-27	gi|655521615|ref|WP_028902302.1|	hypothetical protein [Prevotella sp. P6B4]	79.41	4e-25	Bacteroidales	Bacteroidales
dbCAN_positive_936	GH130	gi|460564980|gb|AGH13967.1| glycosylase [Prevotella sp. Sc00026]	2e-17	gi|547648018|ref|WP_022121466.1|	pF04041 domain protein [Prevotella copri CAG:164]	91.89	2e-13	Bacteroidales	Prevotella
dbCAN_positive_937	GH92	gi|295086602|emb|CBK68125.1| alpha 1,2 mannosidase, putative [Bacteroides xylanisolvens XB1A]	1e-13	gi|547745884|ref|WP_022159205.1|	putative alpha-1 2-mannosidase [Prevotella sp. CAG:520]	58.73	9e-11	Bacteria	Not assigned
dbCAN_positive_938	GH43	gi|294472798|gb|ADE82187.1| arabinan endo 1,5 alpha L arabinosidase [Prevotella ruminicola 23]	5e-25	gi|655548013|ref|WP_028911186.1|	arabinan endo-1 5-alpha-L-arabinosidase [Prevotella sp. MA2016]	81.82	7e-21	Prevotella	Prevotella
dbCAN_positive_939	GH26	gi|294473909|gb|ADE83298.1| carbohydrate esterase, family 7 glycosyl hydrolase, family 26 [Prevotella ruminicola 23]	6e-16	gi|502830305|ref|WP_013065281.1|	family 7 carbohydrate esterase [Prevotella ruminicola]	64.15	2e-11	Bacteroidales	Not assigned
dbCAN_positive_940	GH2	gi|570744612|gb|AHF15124.1| beta galactosidase [Niabella soli DSM 19437]	2e-18	gi|495039396|ref|WP_007764904.1|	beta-galactosidase [Bacteroides finegoldii]	64.29	4e-20	Bacteroides	Bacteroides
dbCAN_positive_941	GH29	gi|339734225|emb|CAZ97602.1| Alpha L fucosidase, family GH29 [Zobellia galactanivorans]	8e-24	gi|655321752|ref|WP_028730142.1|	alpha-L-fucosidase [Parabacteroides gordonii]	65.75	5e-25	Bacteria	Bacteria
dbCAN_positive_942	GH43	gi|312443437|gb|ADQ79793.1| glycoside hydrolase family 43 [Paludibacter propionicigenes WB4]	4e-30	gi|546355885|ref|WP_021843036.1|	uncharacterized protein [Bacteroides sp. CAG:1060]	77.27	1e-24	Bacteroidales	Bacteroidales
dbCAN_positive_943	CE11	gi|386376386|gb|AFJ09006.1| beta hydroxyacyl (acyl carrier protein) dehydratase FabZ [Prevotella intermedia 17]	4e-18	gi|665397662|dbj|GAK36362.1|	N-acetylglucosamine deacetylase [Bacteroides graminisolvens DSM 19988 = JCM 15093]	75.93	3e-12	Bacteroidales	Not assigned
dbCAN_positive_944	GH94	gi|261373736|gb|ACX76481.1| cellodextrin phosphorylase [Fibrobacter succinogenes subsp. succinogenes S85]	2e-18	gi|504357905|ref|WP_014545007.1|	glycosyl transferase [Fibrobacter succinogenes]	100	5e-13	Fibrobacter	Not assigned
dbCAN_positive_945	GH2	gi|610423333|gb|AHW60537.1| beta galactosidase [Draconibacterium orientale]	8e-12	gi|664363228|ref|WP_030890691.1|	beta-galactosidase [Streptomyces sp. NRRL F-5053]	61.9	1e-07	Bacteria	Not assigned
dbCAN_positive_946	CE1	gi|390412577|gb|AFL88081.1| enterochelin esterase like enzyme [Terriglobus roseus DSM 18391]	3e-13	gi|512135076|ref|WP_016404134.1|	putative uncharacterized protein [Clostridium sp. CAG:1013]	51.61	2e-09	Bacteria	Not assigned
dbCAN_positive_947	GH43	gi|294473276|gb|ADE82665.1| glycosyl hydrolase, family 43 [Prevotella ruminicola 23]	1e-24	gi|692211661|gb|KGG66287.1|	alpha-N-arabinofuranosidase [Tolypothrix bouteillei VB521301]	93.62	4e-21	Bacteria	Bacteria
dbCAN_positive_948	GH32	gi|291549151|emb|CBL25413.1| Beta fructosidases (levanase invertase) [Ruminococcus torques L2 14]	4e-19	gi|511043459|ref|WP_016297433.1|	sucrose-6-phosphate hydrolase [Lachnospiraceae bacterium M18-1]	74.47	8e-14	Firmicutes	Clostridiales
dbCAN_positive_949	GH3	gi|301318707|gb|ADK67194.1| glycoside hydrolase family 3 domain protein [Olsenella uli DSM 7084]	0.002	No hits	-	-	-	No hits	No hits
dbCAN_positive_950	PL4	gi|573475306|gb|AHF92317.1| lyase [Opitutaceae bacterium TAV5]	0.056	gi|547926274|ref|WP_022328375.1|	putative lipoprotein [Prevotella sp. CAG:732]	77.94	4e-25	Prevotella	Prevotella
dbCAN_positive_951	GH77	gi|291541827|emb|CBL14937.1| 4 alpha glucanotransferase [Ruminococcus bromii L2 63]	1e-16	gi|548315272|ref|WP_022505234.1|	4-alpha-glucanotransferase [Eubacterium sp. CAG:581]	79.17	7e-15	Clostridiales	Eubacterium
dbCAN_positive_952	GH31	gi|294473201|gb|ADE82590.1| glycosyl hydrolase, family 31 [Prevotella ruminicola 23]	1e-08	gi|653246920|ref|WP_027452423.1|	glycosyl hydrolase family 31 [Prevotella albensis]	64.86	5e-05	Bacteroidetes	Not assigned
dbCAN_positive_953	CE8	gi|433302427|gb|AGB28243.1| pectin methylesterase [Prevotella dentalis DSM 3688]	5e-10	gi|494308209|ref|WP_007173675.1|	hypothetical protein [Prevotella bergensis]	81.25	1e-14	Prevotella	Prevotella
dbCAN_positive_954	CE12	gi|294471737|gb|ADE81126.1| lipase acylhydrolase [Prevotella ruminicola 23]	2e-28	gi|502828137|ref|WP_013063113.1|	lipase/acylhydrolase [Prevotella ruminicola]	79.69	4e-21	Prevotella	Prevotella
dbCAN_positive_955	GH36	gi|291519130|emb|CBK74351.1| Alpha galactosidase [Butyrivibrio fibrisolvens 16 4]	1e-22	gi|490740263|ref|WP_004602571.1|	alpha-galactosidase [[Eubacterium] cellulosolvens]	74.24	8e-20	Firmicutes	Firmicutes
dbCAN_positive_956	GH77	gi|294474364|gb|ADE83753.1| putative 4 alpha glucanotransferase [Prevotella ruminicola 23]	4e-23	gi|697057862|ref|WP_033147636.1|	4-alpha-glucanotransferase [Prevotella sp. P6B1]	95.35	7e-16	Prevotella	Prevotella
dbCAN_positive_957	CE4	gi|123978656|gb|ABM80937.1| predicted xylanase chitin deacetylase [Hyperthermus butylicus DSM 5456]	3e-08	gi|655548186|ref|WP_028911359.1|	polysaccharide deacetylase [Prevotella sp. MA2016]	95.24	4e-17	Prevotella	Prevotella
dbCAN_positive_958	CE10	gi|302394144|gb|ADL33049.1| xylosidase arabinofuranosidase and esterase Xsa43H [Butyrivibrio proteoclasticus B316]	1e-10	gi|524052827|emb|CCY31713.1|	carboxylesterase type B [Ruminococcus sp. CAG:60]	71.88	2e-21	Bacteria	Bacteria
dbCAN_positive_959	GH9	gi|161161088|emb|CAN92393.1| Cellulase [Sorangium cellulosum So ce56]	8e-13	gi|671583110|ref|WP_031560407.1|	hypothetical protein [Ruminococcus flavefaciens]	84.91	6e-20	Ruminococcus	Ruminococcus
dbCAN_positive_960	GH77	gi|326945711|gb|AEA21596.1| putative 4 alpha glucanotransferase [Prevotella denticola F0289]	2e-24	gi|653238734|ref|WP_027444419.1|	4-alpha-glucanotransferase [Prevotella baroniae]	86.54	1e-19	Prevotella	Prevotella
dbCAN_positive_961	GH51	gi|302393864|gb|ADL32769.1| alpha L arabinofuranosidase Arf51B [Butyrivibrio proteoclasticus B316]	5e-11	gi|548227310|ref|WP_022446139.1|	alpha-N-arabinofuranosidase [Faecalibacterium sp. CAG:74]	64.71	3e-09	Faecalibacterium	Not assigned
dbCAN_positive_962	GH77	gi|324317020|gb|ADY34911.1| 4 alpha glucanotransferase [Bacteroides salanitronis DSM 18170]	2e-19	gi|494832286|ref|WP_007559899.1|	4-alpha-glucanotransferase [Bacteroides plebeius]	67.24	1e-14	Bacteroidales	Bacteroidales
dbCAN_positive_963	GH2	gi|294472986|gb|ADE82375.1| glycosyl hydrolase, family 2 [Prevotella ruminicola 23]	2e-20	gi|697057874|ref|WP_033147646.1|	beta-galactosidase [Prevotella sp. P6B1]	90.7	1e-15	Bacteroidales	Bacteroidales
dbCAN_positive_964	GH51	gi|291518880|emb|CBK74101.1| Alpha L arabinofuranosidase [Butyrivibrio fibrisolvens 16 4]	5e-42	gi|651407506|ref|WP_026517925.1|	alpha-N-arabinofuranosidase [Butyrivibrio sp. MC2021]	97.01	5e-35	Firmicutes	Firmicutes
dbCAN_positive_965	GH94	gi|291518248|emb|CBK73469.1| cellobiose phosphorylase [Butyrivibrio fibrisolvens 16 4]	7e-10	gi|545474284|ref|WP_021710605.1|	putative cellobiose phosphorylase [Vibrio azureus]	61.7	2e-07	Bacteria	Not assigned
dbCAN_positive_966	GH31	gi|324319444|gb|ADY37335.1| glycoside hydrolase family 31 [Bacteroides salanitronis DSM 18170]	1e-16	gi|495896799|ref|WP_008621378.1|	xylosidase [Paraprevotella clara]	69.39	2e-13	Bacteroidales	Bacteroidales
dbCAN_positive_967	PL22	gi|575461414|gb|AHG92466.1| WD40 like beta Propeller containing protein [Gemmatimonadetes bacterium KBS708]	8e-06	gi|502574714|ref|WP_012820041.1|	translocation protein TolB [Fibrobacter succinogenes]	98.21	3e-25	Fibrobacter	Fibrobacter
dbCAN_positive_968	GH27	gi|302394049|gb|ADL32954.1| alpha galactosidase Aga27A [Butyrivibrio proteoclasticus B316]	3e-25	gi|657209573|ref|WP_029323971.1|	alpha-galactosidase [Butyrivibrio sp. AE3004]	83.64	4e-19	Firmicutes	Firmicutes
dbCAN_positive_969	GH97	gi|298239748|gb|ADI70679.1| putative alpha glucosidase [Prevotella bryantii B14]	7e-23	gi|653246921|ref|WP_027452424.1|	alpha-glucosidase [Prevotella albensis]	76.47	1e-16	Bacteroidetes	Bacteroidetes
dbCAN_positive_970	GH11	gi|3646394|emb|CAA08859.1| xylanase, partial [Polyplastron multivesiculatum]	9e-23	gi|3646394|emb|CAA08859.1|	xylanase [Polyplastron multivesiculatum]	85.71	4e-17	Ciliophora	Ciliophora
dbCAN_positive_971	GH31	gi|324974135|gb|ADY53119.1| glycoside hydrolase family 31 [Pedobacter saltans DSM 12145]	8e-11	gi|653248541|ref|WP_027453985.1|	xylosidase [Prevotella bryantii]	88.89	2e-11	Prevotella	Not assigned
dbCAN_positive_972	GH78	gi|395398557|gb|AFN57707.1| alpha l rhamnosidase GHF78 [uncultured bacterium r 08]	3e-17	gi|551043588|ref|WP_022787154.1|	alfa-L-rhamnosidase [Clostridiales bacterium NK3B98]	76	2e-14	Clostridiales	unclassified Clostridiales (miscellaneous)
dbCAN_positive_973	GH95	gi|430787063|gb|AGA77192.1| hypothetical protein Echvi 919 [Echinicola vietnamensis DSM 17526]	3e-15	gi|665398759|dbj|GAK35658.1|	putative large secreted protein [Bacteroides graminisolvens DSM 19988 = JCM 15093]	80	1e-11	Bacteroidetes	Not assigned
dbCAN_positive_974	GH48	gi|509094010|gb|AGN27591.1| glycoside hydrolase 48 family protein, partial [uncultured bacterium]	8e-25	gi|509094010|gb|AGN27591.1|	glycoside hydrolase 48 family protein, partial [uncultured bacterium]	93.75	1e-17	environmental samples (uncultured bacterium)	environmental samples (uncultured bacterium)
dbCAN_positive_975	CE9	gi|315449497|gb|ADU23061.1| N acetylglucosamine 6 phosphate deacetylase [Ruminococcus albus 7 = DSM 20455]	5e-12	gi|640301152|ref|WP_024857350.1|	N-acetylglucosamine-6-phosphate deacetylase [Ruminococcus albus]	71.74	2e-08	Clostridiales	Not assigned
dbCAN_positive_976	GH94	gi|460565153|gb|AGH14130.1| cellobiose phosphorylase [Prevotella sp. Sc00066]	2e-22	gi|460565153|gb|AGH14130.1|	cellobiose phosphorylase [Prevotella sp. Sc00066]	95.12	1e-14	Bacteroidetes	Bacteroidetes
dbCAN_positive_977	GH9	gi|291544575|emb|CBL17684.1| Glycosyl hydrolase family 9 Carbohydrate binding domain. N terminal ig like domain of cellulase [Ruminococcus champanellensis 18P13 = JCM 17042]	4e-21	gi|671585598|ref|WP_031562240.1|	glycoside hydrolase family 9 [Ruminococcus flavefaciens]	98.31	1e-26	Ruminococcus	Ruminococcus
dbCAN_positive_978	GH10	gi|315448402|gb|ADU21966.1| Endo 1,4 beta xylanase [Ruminococcus albus 7 = DSM 20455]	1e-13	gi|585218414|gb|EWM52826.1|	hypothetical protein RF007C_14525 [Ruminococcus flavefaciens 007c]	63.46	8e-09	cellular organisms	Not assigned
dbCAN_positive_979	GH31	gi|294474324|gb|ADE83713.1| alpha glucosidase family protein [Prevotella ruminicola 23]	1e-30	gi|589393061|gb|EXG77821.1|	family 31 glycosyl hydrolase, alpha-glucosidase [Prevotella oryzae DSM 17970]	86.89	6e-25	Prevotella	Prevotella
dbCAN_positive_980	PL11	gi|294473282|gb|ADE82671.1| FG GAP repeat domain protein [Prevotella ruminicola 23]	3e-13	gi|697059039|ref|WP_033148671.1|	alpha integrin, partial [Prevotella sp. P6B1]	71.11	6e-11	Prevotella	Not assigned
dbCAN_positive_981	GH74	gi|291543413|emb|CBL16522.1| BNR Asp box repeat [Ruminococcus champanellensis 18P13 = JCM 17042]	4e-23	gi|545445889|ref|WP_021683013.1|	BNR/Asp-box repeat protein [Ruminococcus callidus]	71.64	2e-21	Ruminococcus	Ruminococcus
dbCAN_positive_982	GH31	gi|294473386|gb|ADE82775.1| putative alpha xylosidase [Prevotella ruminicola 23]	8e-33	gi|655534192|ref|WP_028908358.1|	xylosidase [Prevotella ruminicola]	87.5	7e-27	Prevotella	Prevotella
dbCAN_positive_983	GH94	gi|311774412|gb|ADQ03899.1| glycosyltransferase 36 [Caldicellulosiruptor owensensis OL]	1e-25	gi|493897270|ref|WP_006843139.1|	glycosyl transferase [Dysgonomonas mossii]	82.14	4e-21	Bacteria	Bacteria
dbCAN_positive_984	GH106	gi|433303204|gb|AGB29019.1| hypothetical protein Prede 1720 [Prevotella dentalis DSM 3688]	6e-10	gi|653250454|ref|WP_027455877.1|	glycosyl hydrolase family 2 [Prevotella brevis]	71.79	2e-08	Prevotella	Not assigned
dbCAN_positive_985	CE6	gi|82524066|emb|CAJ19109.1| putative acetyl xylan esterase, partial [unidentified microorganism]	7e-24	gi|82524066|emb|CAJ19109.1|	putative acetyl xylan esterase [unidentified microorganism]	78.18	5e-18	Prevotella	Prevotella
dbCAN_positive_986	GH133	gi|656328782|emb|CDN32270.1| Putative glycogen debranching enzyme [Rikenellaceae bacterium M3]	1e-11	gi|223557982|gb|ACM90988.1|	glycogen debranching enzyme [uncultured bacterium URE4]	75.61	4e-11	Bacteroidales	Not assigned
dbCAN_positive_987	GH97	gi|324319028|gb|ADY36919.1| Glycoside hydrolase 97 [Bacteroides salanitronis DSM 18170]	7e-09	gi|653246921|ref|WP_027452424.1|	alpha-glucosidase [Prevotella albensis]	56.45	5e-09	Prevotella	Not assigned
dbCAN_positive_988	GH48	gi|322512636|gb|ADX05724.1| putative carbohydrate active enzyme [uncultured organism]	2e-26	gi|322512636|gb|ADX05724.1|	putative carbohydrate-active enzyme [uncultured organism]	94.44	2e-20	Ruminococcus	Ruminococcus
dbCAN_positive_989	CE11	gi|294474088|gb|ADE83477.1| UDP 3 0 acyl N acetylglucosamine deacetylase beta hydroxyacyl (acyl carrier protein) dehydratase [Prevotella ruminicola 23]	4e-38	gi|547226982|ref|WP_021964015.1|	bifunctional UDP-3-O-[3-hydroxymyristoyl] glucosamine N-acyltransferase/(3R)-hydroxymyristoyl-[acyl-carrier-protein] dehydratase [Prevotella sp. CAG:1185]	81.82	1e-28	Prevotella	Prevotella
dbCAN_positive_990	GH5	gi|238874023|gb|ACR73731.1| Glycoside Hydrolase Family 5 candidate endoglucanase [[Eubacterium]eligens ATCC 27750]	5e-08	gi|547326644|ref|WP_022057614.1|	endoglucanase(Carboxymethyl-cellulase) [Clostridium sp. CAG:167]	42.03	5e-05	Bacteria	Not assigned
dbCAN_positive_991	GH16	gi|311225363|gb|ADP78218.1| glycoside hydrolase family 16 [Frankia sp. EuI1c]	9e-07	No hits	-	-	-	No hits	No hits
dbCAN_positive_992	GH31	gi|571050972|gb|AHF24694.1| glucosidase [uncultured bacterium Contig1584b]	3e-26	gi|571050972|gb|AHF24694.1|	glucosidase [uncultured bacterium Contig1584b]	88.46	9e-21	Clostridiales	Clostridiales
dbCAN_positive_993	GH1	gi|30315031|gb|AAP30745.1| beta glucosidase Cel1C [Piromyces sp. E2]	2e-31	gi|30315029|gb|AAP30744.1|	beta-glucosidase Cel1B, partial [Piromyces sp. E2]	83.61	2e-26	Neocallimastigaceae	Neocallimastigaceae
dbCAN_positive_994	GH30	gi|125715716|gb|ABN54208.1| Carbohydrate binding family 6 [Ruminiclostridium thermocellum ATCC 27405]	3e-24	gi|548303473|ref|WP_022494533.1|	o-Glycosyl hydrolase [Ruminococcus sp. CAG:624]	69.44	3e-23	Ruminococcus	Ruminococcus
dbCAN_positive_995	GH92	gi|294472448|gb|ADE81837.1| alpha 1,2 mannosidase family protein [Prevotella ruminicola 23]	6e-30	gi|697060683|ref|WP_033150301.1|	alpha-mannosidase [Prevotella sp. RM4]	96.23	1e-24	Prevotella	Prevotella
dbCAN_positive_996	GH10	gi|349734013|gb|AEQ16451.1| glycoside hydrolase type 2, partial [uncultured bovine rumen ciliate]	2e-32	gi|349734013|gb|AEQ16451.1|	glycoside hydrolase type 2, partial [uncultured bovine rumen ciliate]	91.8	2e-23	environmental samples (uncultured bovine rumen ciliate)	environmental samples (uncultured bovine rumen ciliate)
dbCAN_positive_997	CE15	gi|294474021|gb|ADE83410.1| conserved domain protein [Prevotella ruminicola 23]	4e-34	gi|697057965|ref|WP_033147727.1|	hypothetical protein, partial [Prevotella sp. P6B1]	93.65	1e-27	Prevotella	Prevotella
dbCAN_positive_998	GH31	gi|294473386|gb|ADE82775.1| putative alpha xylosidase [Prevotella ruminicola 23]	1e-30	gi|697058579|ref|WP_033148212.1|	xylosidase [Prevotella sp. P6B1]	89.66	2e-25	Prevotella	Prevotella
dbCAN_positive_999	GH94	gi|460565153|gb|AGH14130.1| cellobiose phosphorylase [Prevotella sp. Sc00066]	6e-38	gi|697059806|ref|WP_033149429.1|	glycosyl transferase [Prevotella sp. RM4]	98.67	2e-28	Bacteroidales	Bacteroidales
dbCAN_positive_1000	GH2	gi|187426205|gb|ACD05484.1| glycoside hydrolase family 2 TIM barrel [Akkermansia muciniphila ATCC BAA 835]	0.003	No hits	-	-	-	No hits	No hits
dbCAN_positive_1001	GH29	gi|294473283|gb|ADE82672.1| glycosyl hydrolase, family 29 [Prevotella ruminicola 23]	2e-29	gi|697059620|ref|WP_033149247.1|	alpha-L-fucosidase [Prevotella sp. P6B1]	87.27	1e-24	Bacteroidales	Bacteroidales
dbCAN_positive_1002	GH28	gi|149933126|gb|ABR39824.1| glycoside hydrolase family 28 [Bacteroides vulgatus ATCC 8482]	2e-26	gi|647280774|ref|WP_025726005.1|	polygalacturonase [Bacteroides sp. 14(A)]	87.04	7e-21	Bacteroidales	Bacteroidales
dbCAN_positive_1003	GH57	gi|433303619|gb|AGB29434.1| alpha amylase alpha mannosidase [Prevotella dentalis DSM 3688]	2e-40	gi|546364765|ref|WP_021851206.1|	alpha-amylase [Prevotella sp. CAG:1058]	93.06	4e-32	Prevotella	Prevotella
dbCAN_positive_1004	GH2	gi|99034947|gb|ABF62001.1| Beta glucuronidase [Ruegeria sp. TM1040]	8e-15	gi|496466440|ref|WP_009175285.1|	glycosyl hydrolase family 2 [Silicibacter sp. TrichCH4B]	61.11	6e-11	Bacteria	Not assigned
dbCAN_positive_1005	GH25	gi|256583891|gb|ACU95025.1| lysozyme M1 (1,4 beta N acetylmuramidase) [Cryptobacterium curtum DSM 15641]	2e-16	gi|495647812|ref|WP_008372391.1|	lysozyme [Coprococcus comes]	62.32	1e-12	Clostridiales	Not assigned
dbCAN_positive_1006	GH92	gi|292676360|dbj|BAI97878.1| putative alpha 1,2 mannosidase [Sphingobium japonicum UT26S]	9e-06	No hits	-	-	-	No hits	No hits
dbCAN_positive_1007	GH78	gi|290770234|gb|ADD61991.1| putative carbohydrate active enzyme [uncultured organism]	1e-21	gi|565957150|ref|WP_023983446.1|	hypothetical protein [Prevotella oralis]	74.07	6e-17	Bacteria	Bacteria
dbCAN_positive_1008	GH43	gi|319415906|gb|ADV43017.1| Alpha N arabinofuranosidase [Bacteroides helcogenes P 36 108]	6e-19	gi|653246825|ref|WP_027452330.1|	alpha-N-arabinofuranosidase [Prevotella albensis]	98.25	1e-25	Prevotella	Prevotella
dbCAN_positive_1009	GH5	gi|390979540|dbj|BAM21527.1| cellulase [Saccharophagus sp. Myt 1]	2e-06	No hits	-	-	-	No hits	No hits
dbCAN_positive_1010	CE10	gi|48963|emb|CAA43712.1| beta 1,4 D xylanase [Butyrivibrio fibrisolvens]	0.0002	gi|655525896|ref|WP_028904055.1|	xylanase [Prevotella sp. P6B4]	85.71	1e-12	Prevotella	Not assigned
dbCAN_positive_1011	CE1	gi|294983355|gb|ADF53820.1| esterase PHB depolymerase [Zunongwangia profunda SM A87]	4e-08	gi|494491311|ref|WP_007280781.1|	hypothetical protein [Lentisphaera araneosa]	41.43	4e-05	Bacteria	Not assigned
dbCAN_positive_1012	CE10	gi|294983355|gb|ADF53820.1| esterase PHB depolymerase [Zunongwangia profunda SM A87]	4e-08	gi|494491311|ref|WP_007280781.1|	hypothetical protein [Lentisphaera araneosa]	41.43	4e-05	Bacteria	Not assigned
dbCAN_positive_1013	PL1	gi|430789195|gb|AGA79324.1| hypothetical protein Echvi 3086 [Echinicola vietnamensis DSM 17526]	3e-17	gi|547463508|ref|WP_022082658.1|	uncharacterized protein [Bacteroides sp. CAG:144]	83.58	2e-17	Bacteroidales	Bacteroidales
dbCAN_positive_1014	GH3	gi|326542438|gb|ADZ84297.1| Beta glucosidase [Clostridium lentocellum DSM 5427]	5e-21	gi|517992457|ref|WP_019162665.1|	beta-glucosidase [Ruminococcus sp. JC304]	80.85	2e-15	Firmicutes	Firmicutes
dbCAN_positive_1015	GH26	gi|219998529|gb|ACL75130.1| glycoside hydrolase family 26 [Clostridium cellulolyticum H10]	2e-23	gi|548304426|ref|WP_022495435.1|	dockerin type I repeat protein [Ruminococcus sp. CAG:624]	72.31	4e-20	Clostridiales	Clostridiales
dbCAN_positive_1016	GH77	gi|294474364|gb|ADE83753.1| putative 4 alpha glucanotransferase [Prevotella ruminicola 23]	8e-18	gi|653245556|ref|WP_027451095.1|	4-alpha-glucanotransferase [Prevotella brevis]	71.19	6e-17	Prevotella	Prevotella
dbCAN_positive_1017	GH36	gi|407726685|dbj|BAM46683.1| alpha galactosidase [Amphibacillus xylanus NBRC 15112]	7e-30	gi|547701678|ref|WP_022127639.1|	alpha-galactosidase [Ruminococcus sp. CAG:579]	94.74	6e-25	Firmicutes	Firmicutes
dbCAN_positive_1018	GH8	gi|261372077|gb|ACX74822.1| glycoside hydrolase family 8 [Fibrobacter succinogenes subsp. succinogenes S85]	4e-18	gi|506212176|ref|WP_015731951.1|	glycoside hydrolase family protein [Fibrobacter succinogenes]	65.71	1e-14	Fibrobacter	Fibrobacter
dbCAN_positive_1019	GH13	gi|291551308|emb|CBL27570.1| alpha 1,4 glucan:alpha 1,4 glucan 6 glycosyltransferase [Ruminococcus torques L2 14]	1e-21	gi|490176354|ref|WP_004074984.1|	1,4-alpha-glucan branching enzyme [Clostridium sp. ASF502]	88.89	5e-18	Firmicutes	Firmicutes
dbCAN_positive_1020	GH8	gi|294472279|gb|ADE81668.1| glycosyl hydrolase, family 8 [Prevotella ruminicola 23]	3e-14	gi|494311437|ref|WP_007175202.1|	chromophore lyase [Prevotella bergensis]	66.13	6e-14	Prevotella	Prevotella
dbCAN_positive_1021	GH95	gi|294473191|gb|ADE82580.1| conserved hypothetical protein [Prevotella ruminicola 23]	2e-22	gi|655528743|ref|WP_028906816.1|	alpha-L-fucosidase [Prevotella ruminicola]	65.33	6e-17	Prevotella	Prevotella
dbCAN_positive_1022	GH18	gi|291526738|emb|CBK92324.1| Predicted glycosyl hydrolase [Eubacterium rectale M104 1]	1e-17	gi|505380780|ref|WP_015567882.1|	Predicted glycosyl hydrolase [Eubacterium rectale]	64.15	3e-12	Firmicutes	Not assigned
dbCAN_positive_1023	PL11	gi|295086727|emb|CBK68250.1| hypothetical protein [Bacteroides xylanisolvens XB1A]	0.021	No hits	-	-	-	No hits	No hits
dbCAN_positive_1024	GH6	gi|372325930|gb|AEX92715.1| putative cellulase [Neocallimastix patriciarum]	2e-31	gi|372325934|gb|AEX92717.1|	putative cellulase [Neocallimastix patriciarum]	98.11	8e-25	Neocallimastigaceae	Neocallimastigaceae
dbCAN_positive_1025	CE6	gi|110738676|dbj|BAF01263.1| hypothetical protein [Arabidopsis thaliana]	0.009	gi|697057981|ref|WP_033147734.1|	hypothetical protein [Prevotella sp. P6B1]	52.17	1e-16	Prevotella	Prevotella
dbCAN_positive_1026	GH77	gi|294474364|gb|ADE83753.1| putative 4 alpha glucanotransferase [Prevotella ruminicola 23]	2e-25	gi|697057862|ref|WP_033147636.1|	4-alpha-glucanotransferase [Prevotella sp. P6B1]	84.91	8e-20	Bacteroidales	Bacteroidales
dbCAN_positive_1027	GH115	gi|217989104|gb|EEC55419.1| hypothetical protein BACEGG 220 [Bacteroides eggerthii DSM 20697]	1e-24	gi|490452505|ref|WP_004323361.1|	hypothetical protein [Bacteroides ovatus]	73.33	1e-18	Bacteroidales	Bacteroidales
dbCAN_positive_1028	GH8	gi|322512608|gb|ADX05710.1| putative carbohydrate active enzyme [uncultured organism]	4e-05	gi|653275294|ref|WP_027473228.1|	hypothetical protein [Cytophaga fermentans]	54.39	0.001	Cytophaga	Not assigned
dbCAN_positive_1029	GH10	gi|218081365|emb|CAL91982.1| xylanase, partial [Eudiplodinium maggii]	8e-08	gi|640310024|ref|WP_024860687.1|	hypothetical protein [Ruminococcus flavefaciens]	92	3e-16	Ruminococcus	Ruminococcus
dbCAN_positive_1030	GH105	gi|294473284|gb|ADE82673.1| glycosyl hydrolase, family 88 [Prevotella ruminicola 23]	3e-18	gi|697061030|ref|WP_033150647.1|	glycosyl hydrolase family 88 [Prevotella sp. RM4]	80	2e-12	Prevotella	Not assigned
dbCAN_positive_1031	GH2	gi|301161398|emb|CBW20938.1| putative exported glycosylhydrolase [Bacteroides fragilis 638R]	7e-29	gi|653250811|ref|WP_027456219.1|	beta-glucuronidase [Prevotella brevis]	98.48	1e-34	Prevotella	Prevotella
dbCAN_positive_1032	GH9	gi|21929669|gb|AAM81967.1|AF459453 1 cellulase Cel9A precursor [Piromyces sp. E2]	4e-08	gi|118764568|dbj|BAF38757.1|	cellulase [Corbicula japonica]	57.14	2e-05	cellular organisms	Not assigned
dbCAN_positive_1033	GH51	gi|229564609|gb|ACQ78460.1| Alpha N arabinofuranosidase [Beutenbergia cavernae DSM 12333]	2e-29	gi|653216672|ref|WP_027429270.1|	alpha-N-arabinofuranosidase [Lachnospiraceae bacterium AD3010]	81.54	1e-25	Bacteria	Bacteria
dbCAN_positive_1034	GH94	gi|291518248|emb|CBK73469.1| cellobiose phosphorylase [Butyrivibrio fibrisolvens 16 4]	1e-39	gi|671616155|ref|WP_031585054.1|	glycosyl transferase [Lachnospiraceae bacterium P6A3]	94.37	5e-34	Firmicutes	Firmicutes
dbCAN_positive_1035	GH9	gi|322512538|gb|ADX05673.1| putative carbohydrate active enzyme [uncultured organism]	1e-26	gi|322512538|gb|ADX05673.1|	putative carbohydrate-active enzyme [uncultured organism]	94.12	9e-21	Fibrobacter	Fibrobacter
dbCAN_positive_1036	GH127	gi|610422295|gb|AHW59499.1| six hairpin glycosidase [Draconibacterium orientale]	2e-22	gi|547926152|ref|WP_022328257.1|	putative cytoplasmic protein [Prevotella sp. CAG:732]	90	1e-18	Prevotella	Prevotella
dbCAN_positive_1037	GH3	gi|549810730|gb|AGX44636.1| xyl3A: xylan 1,4 beta xylosidase [Clostridium saccharobutylicum DSM 13864]	5e-31	gi|493919076|ref|WP_006864198.1|	beta-glucosidase [Marvinbryantia formatexigens]	83.33	3e-24	Clostridiales	Clostridiales
dbCAN_positive_1038	PL11	gi|295086727|emb|CBK68250.1| hypothetical protein [Bacteroides xylanisolvens XB1A]	3e-07	gi|547254984|ref|WP_021990374.1|	fG-GAP repeat domain protein [Prevotella sp. CAG:1092]	61.29	2e-11	Prevotella	Not assigned
dbCAN_positive_1039	GH51	gi|294472145|gb|ADE81534.1| alpha N arabinofuranosidase [Prevotella ruminicola 23]	3e-26	gi|697061773|ref|WP_033151384.1|	alpha-N-arabinofuranosidase [Prevotella sp. RM4]	83.05	8e-20	Prevotella	Prevotella
dbCAN_positive_1040	GH115	gi|407728434|dbj|BAM48432.1| hypothetical protein AXY 23000 [Amphibacillus xylanus NBRC 15112]	4e-20	gi|504823909|ref|WP_015011011.1|	alpha-glucuronidase [Amphibacillus xylanus]	79.17	2e-15	Firmicutes	Firmicutes
dbCAN_positive_1041	GH31	gi|319415915|gb|ADV43026.1| glycoside hydrolase family 31 [Bacteroides helcogenes P 36 108]	3e-11	gi|697058547|ref|WP_033148180.1|	alpha-xylosidase [Prevotella sp. P6B1]	87.18	1e-12	Prevotella	Not assigned
dbCAN_positive_1042	GH25	gi|302150296|gb|ADK96557.1| glycosyl hydrolase family 25 [Prevotella melaninogenica ATCC 25845]	3e-12	gi|496706264|ref|WP_009346635.1|	glycosyl hydrolase family 25 [Alloprevotella rava]	50	8e-12	Prevotellaceae	Not assigned
dbCAN_positive_1043	CE1	gi|225016050|gb|ACN78954.1| bifunctional GH 10 xylanase CE 1 ferulic acid esterase [Prevotella ruminicola]	2e-26	gi|655521606|ref|WP_028902293.1|	MULTISPECIES: glycosyl hydrolase family 10 [Prevotella]	88.68	3e-20	Prevotella	Prevotella
dbCAN_positive_1044	GH97	gi|433303030|gb|AGB28845.1| Glycoside hydrolase 97 [Prevotella dentalis DSM 3688]	3e-30	gi|494309515|ref|WP_007174263.1|	alpha-glucosidase [Prevotella bergensis]	86.21	1e-22	Bacteroidales	Bacteroidales
dbCAN_positive_1045	GH9	gi|21929669|gb|AAM81967.1|AF459453 1 cellulase Cel9A precursor [Piromyces sp. E2]	4e-15	gi|21929667|gb|AAM81966.1|AF459452_1	cellulase Cel9A precursor [Piromyces sp. E2]	71.67	1e-11	Neocallimastigaceae	Not assigned
dbCAN_positive_1046	GH23	gi|319416147|gb|ADV43258.1| Lytic transglycosylase catalytic [Bacteroides helcogenes P 36 108]	8e-21	gi|547550568|ref|WP_022110312.1|	putative membrane-bound lytic murein transglycosylase D [Prevotella sp. CAG:604]	87.5	1e-15	Bacteroidales	Bacteroidales
dbCAN_positive_1047	GH5	gi|905299|emb|CAA01935.1| endocellulase 3a, partial [Paenibacillus lautus]	0.005	No hits	-	-	-	No hits	No hits
dbCAN_positive_1048	GH94	gi|571259093|emb|CCO05478.1| Glycoside Hydrolase Family 94 protein [Ruminococcus sp. 80 3]	8e-21	gi|551313025|ref|WP_022932904.1|	glycosyl transferase [Treponema bryantii]	93.62	8e-19	Bacteria	Bacteria
dbCAN_positive_1049	GH77	gi|149949326|gb|ABR47854.1| 4 alpha glucanotransferase [Alkaliphilus metalliredigens QYMF]	5e-20	gi|547834723|ref|WP_022242590.1|	4-alpha-glucanotransferase [Roseburia sp. CAG:45]	55.96	3e-17	Bacteria	Bacteria
dbCAN_positive_1050	PL9	gi|332181884|gb|AEE17572.1| Pectate disaccharide lyase [Treponema brennaborense DSM 12168]	2e-07	gi|488790456|ref|WP_002702862.1|	fibronectin type III domain-containing protein [Treponema saccharophilum]	76.92	1e-10	Treponema	Not assigned
dbCAN_positive_1051	GH10	gi|322517774|gb|ADX05692.1| putative carbohydrate active enzyme, partial [uncultured organism]	7e-13	gi|640558790|ref|WP_024990323.1|	glycosyl hydrolase family 10 [Prevotella albensis]	75.68	3e-10	Bacteroidales	Not assigned
dbCAN_positive_1052	PL9	gi|548707608|gb|AGX06968.1| hypothetical protein N288 25690 [Bacillus infantis NRRL B 14911]	0.008	No hits	-	-	-	No hits	No hits
dbCAN_positive_1053	GH77	gi|294472009|gb|ADE81398.1| putative 4 alpha glucanotransferase [Prevotella ruminicola 23]	4e-22	gi|655549330|ref|WP_028912498.1|	hypothetical protein [Prevotella sp. MA2016]	79.63	1e-17	Prevotellaceae	Prevotellaceae
dbCAN_positive_1054	GH9	gi|315449364|gb|ADU22928.1| Cellulase [Ruminococcus albus 7 = DSM 20455]	3e-16	gi|655072642|ref|WP_028520846.1|	glycoside hydrolase [Ruminococcus flavefaciens]	100	1e-21	Ruminococcus	Ruminococcus
dbCAN_positive_1055	CE7	gi|294473909|gb|ADE83298.1| carbohydrate esterase, family 7 glycosyl hydrolase, family 26 [Prevotella ruminicola 23]	2e-32	gi|697060547|ref|WP_033150166.1|	hypothetical protein, partial [Prevotella sp. RM4]	89.66	2e-23	Bacteroidales	Bacteroidales
dbCAN_positive_1056	GH16	gi|125715516|gb|ABN54008.1| Glucan endo 1,3 beta D glucosidase [Ruminiclostridium thermocellum ATCC 27405]	2e-20	gi|488644684|ref|WP_002581320.1|	hypothetical protein [Clostridium butyricum]	79.63	6e-18	Clostridiales	Clostridiales
dbCAN_positive_1057	GH31	gi|326944791|gb|AEA20676.1| glycosyl hydrolase, family 31 [Prevotella denticola F0289]	1e-17	gi|690797388|gb|KGF43299.1|	glycoside hydrolase [Prevotella denticola DNF00960]	58.73	1e-12	Bacteroidetes	Not assigned
dbCAN_positive_1058	PL22	gi|575461414|gb|AHG92466.1| WD40 like beta Propeller containing protein [Gemmatimonadetes bacterium KBS708]	2e-05	gi|546346009|ref|WP_021839542.1|	wD40-like protein [Alistipes sp. CAG:514]	75.68	2e-09	Alistipes	Not assigned
dbCAN_positive_1059	GH105	gi|433294198|gb|AGB20020.1| putative unsaturated glucuronyl hydrolase [Thermoanaerobacterium thermosaccharolyticum M0795]	0.006	No hits	-	-	-	No hits	No hits
dbCAN_positive_1060	GH2	gi|324318935|gb|ADY36826.1| Beta galactosidase [Bacteroides salanitronis DSM 18170]	5e-07	gi|697058901|ref|WP_033148533.1|	beta-galactosidase [Prevotella sp. P6B1]	44.44	3e-07	Bacteroidales	Not assigned
dbCAN_positive_1061	PL11	gi|433303624|gb|AGB29439.1| hypothetical protein Prede 2166 [Prevotella dentalis DSM 3688]	1e-21	gi|654481845|ref|WP_027951858.1|	carbohydrate-binding protein [Hallella seregens]	83.72	4e-15	Bacteroidales	Bacteroidales
dbCAN_positive_1062	GH10	gi|442540187|gb|AGC54680.1| glycosyl hydrolase family 10 xylanase, partial [uncultured organism]	1e-22	gi|442540187|gb|AGC54680.1|	glycosyl hydrolase family 10 xylanase, partial [uncultured organism]	90.7	3e-15	Prevotella	Prevotella
dbCAN_positive_1063	GH77	gi|302198825|gb|ADL06396.1| 4 alpha glucanotransferase [[Clostridium]saccharolyticum WM1]	9e-19	gi|490334868|ref|WP_004223924.1|	MULTISPECIES: 4-alpha-glucanotransferase [Lachnospiraceae]	76.09	3e-14	Bacteria	Bacteria
dbCAN_positive_1064	GH2	gi|296932189|gb|ADH92997.1| LPXTG motif cell wall anchor domain protein [Arcanobacterium haemolyticum DSM 20595]	3e-15	gi|547776807|ref|WP_022187950.1|	beta-galactosidase [Ruminococcus sp. CAG:177]	62.3	1e-11	Bacteria	Not assigned
dbCAN_positive_1065	GH106	gi|296932189|gb|ADH92997.1| LPXTG motif cell wall anchor domain protein [Arcanobacterium haemolyticum DSM 20595]	3e-15	gi|547776807|ref|WP_022187950.1|	beta-galactosidase [Ruminococcus sp. CAG:177]	62.3	1e-11	Bacteria	Not assigned
dbCAN_positive_1066	GH45	gi|315570688|gb|ADU33348.1| endo beta 1,4 glucanase [Leptinotarsa decemlineata]	3e-06	gi|315570688|gb|ADU33348.1|	endo-beta-1,4-glucanase [Leptinotarsa decemlineata]	44.23	0.0003	Opisthokonta	Not assigned
dbCAN_positive_1067	GH3	gi|294474051|gb|ADE83440.1| glycosyl hydrolase, family 3 [Prevotella ruminicola 23]	6e-18	gi|697059979|ref|WP_033149598.1|	hypothetical protein [Prevotella sp. RM4]	85	1e-11	Prevotella	Not assigned
dbCAN_positive_1068	GH53	gi|294472026|gb|ADE81415.1| glycosyl hydrolase, family 53 [Prevotella ruminicola 23]	1e-25	gi|697057940|ref|WP_033147704.1|	arabinogalactan endo-1,4-beta-galactosidase [Prevotella sp. P6B1]	71.67	1e-18	Prevotella	Prevotella
dbCAN_positive_1069	GH97	gi|302150063|gb|ADK96325.1| hypothetical protein HMPREF0659 A6410 [Prevotella melaninogenica ATCC 25845]	4e-09	gi|655521648|ref|WP_028902335.1|	alpha-glucosidase [Prevotella sp. P6B4]	72.34	3e-12	Prevotella	Not assigned
dbCAN_positive_1070	GH124	gi|315447739|gb|ADU21303.1| hypothetical protein Rumal 768 [Ruminococcus albus 7 = DSM 20455]	3e-08	gi|149941266|emb|CAO02529.1|	putative cellulosomal scaffoldin protein precursor [Ruminococcus flavefaciens]	74.47	1e-13	Ruminococcus	Ruminococcus
dbCAN_positive_1071	GH43	gi|291544573|emb|CBL17682.1| Beta 1,4 xylanase [Ruminococcus champanellensis 18P13 = JCM 17042]	9e-20	gi|640300993|ref|WP_024857267.1|	hypothetical protein [Ruminococcus albus]	68.97	2e-16	Ruminococcus	Ruminococcus
dbCAN_positive_1072	GH43	gi|294472379|gb|ADE81768.1| putative arabinan endo 1,5 alpha L arabinosidase [Prevotella ruminicola 23]	3e-22	gi|697060915|ref|WP_033150533.1|	hypothetical protein, partial [Prevotella sp. RM4]	91.11	1e-16	Prevotella	Prevotella
dbCAN_positive_1073	GH98	gi|433303700|gb|AGB29515.1| Glycosyl hydrolase family 98Glycosyl hydrolase family 98 C terminal domain protein [Prevotella dentalis DSM 3688]	9e-20	gi|654481966|ref|WP_027951978.1|	glycosyl hydrolase family 98 [Hallella seregens]	79.07	9e-13	Prevotellaceae	Not assigned
dbCAN_positive_1074	PL1	gi|586954897|gb|AHJ96631.1| pectate lyase [Hymenobacter swuensis DY53]	2e-14	gi|493324243|ref|WP_006281508.1|	CHU large protein; candidate pectate lyase, polysaccharide lyase family 1 protein [Prevotella bryantii]	66	1e-13	Bacteroidales	Prevotella
dbCAN_positive_1075	PL11	gi|433303624|gb|AGB29439.1| hypothetical protein Prede 2166 [Prevotella dentalis DSM 3688]	4e-19	gi|547244656|ref|WP_021980435.1|	fG-GAP repeat protein [Paraprevotella clara CAG:116]	77.78	4e-21	Bacteroidales	Bacteroidales
dbCAN_positive_1076	GH10	gi|218081365|emb|CAL91982.1| xylanase, partial [Eudiplodinium maggii]	2e-38	gi|218081365|emb|CAL91982.1|	xylanase [Eudiplodinium maggii]	80	7e-31	cellular organisms	cellular organisms
dbCAN_positive_1077	GH13	gi|302198831|gb|ADL06402.1| 1,4 alpha glucan branching enzyme [[Clostridium]saccharolyticum WM1]	4e-22	gi|547739521|ref|WP_022153134.1|	1 4-alpha-glucan branching enzyme GlgB 1 [Firmicutes bacterium CAG:65]	83.67	5e-17	Firmicutes	Firmicutes
dbCAN_positive_1078	GH36	gi|291531873|emb|CBK97458.1| Alpha galactosidase [[Eubacterium]siraeum 70 3]	1e-66	gi|547215178|ref|WP_021955597.1|	alpha-galactosidase [Eubacterium sp. CAG:115]	87.07	1e-56	Eubacterium	Eubacterium
dbCAN_positive_1079	GH27	gi|291531873|emb|CBK97458.1| Alpha galactosidase [[Eubacterium]siraeum 70 3]	1e-66	gi|547215178|ref|WP_021955597.1|	alpha-galactosidase [Eubacterium sp. CAG:115]	87.07	1e-56	Eubacterium	Eubacterium
dbCAN_positive_1080	GH94	gi|238873968|gb|ACR73676.1| Glycoside Hydrolase Family 94 candidate b glycan phosphorylase [[Eubacterium]eligens ATCC 27750]	3e-24	gi|546466785|ref|WP_021866207.1|	glycoside Hydrolase Family 94 candidate b-glycan phosphorylase [Eubacterium sp. CAG:86]	86.54	2e-19	Firmicutes	Firmicutes
dbCAN_positive_1081	GH5	gi|51090374|dbj|BAC57896.2| cellulase celA, partial [Polyplastron multivesiculatum]	1e-38	gi|51090374|dbj|BAC57896.2|	cellulase celA [Polyplastron multivesiculatum]	87.5	2e-31	Polyplastron	Polyplastron
dbCAN_positive_1082	GH11	gi|349734017|gb|AEQ16453.1| glycoside hydrolase type 4, partial [uncultured bovine rumen ciliate]	1e-29	gi|349734017|gb|AEQ16453.1|	glycoside hydrolase type 4, partial [uncultured bovine rumen ciliate]	100	4e-22	Ciliophora	Ciliophora
dbCAN_positive_1083	GH9	gi|315448012|gb|ADU21576.1| Cellulose 1,4 beta cellobiosidase [Ruminococcus albus 7 = DSM 20455]	1e-07	gi|655067944|ref|WP_028516207.1|	hypothetical protein [Ruminococcus flavefaciens]	82.35	2e-07	Ruminococcus	Not assigned
dbCAN_positive_1084	GH109	gi|29341570|gb|AAO79357.1| putative oxidoreductase [Bacteroides thetaiotaomicron VPI 5482]	1.5	gi|657207759|ref|WP_029322157.1|	glyceraldehyde-3-phosphate dehydrogenase [Butyrivibrio sp. AE3004]	100	3e-20	Lachnospiraceae	Lachnospiraceae
dbCAN_positive_1085	GH105	gi|294473505|gb|ADE82894.1| pectinase family protein glycosyl hydrolase family 88 [Prevotella ruminicola 23]	8e-21	gi|697060596|ref|WP_033150215.1|	hypothetical protein, partial [Prevotella sp. RM4]	100	1e-15	Prevotella	Prevotella
dbCAN_positive_1086	GH10	gi|442540201|gb|AGC54687.1| XynE, partial [uncultured organism]	1e-28	gi|442540201|gb|AGC54687.1|	XynE, partial [uncultured organism]	90.57	3e-20	Prevotella	Prevotella
dbCAN_positive_1087	GH127	gi|510020444|emb|CCO20977.1| glycoside hydrolase family 97 protein [termite gut metagenome]	9e-08	gi|697057931|ref|WP_033147697.1|	acetyl-CoA carboxylase [Prevotella sp. P6B1]	84.13	2e-24	Prevotella	Prevotella
dbCAN_positive_1088	CE4	gi|115423313|emb|CAJ49847.1| putative lipopolysaccharide core oligosaccharide biosynthesis protein [Bordetella avium 197N]	2e-11	gi|551222711|ref|WP_022850232.1|	hypothetical protein [Geovibrio sp. L21-Ace-BES]	53.49	1e-06	Bacteria	Not assigned
dbCAN_positive_1089	CE4	gi|347829131|emb|CCD44828.1| carbohydrate esterase family 4 protein [Botrytis cinerea T4]	0.013	gi|548166147|ref|WP_022388235.1|	uncharacterized protein [Ruminococcus obeum CAG:39]	62.07	1e-13	Firmicutes	Ruminococcus
dbCAN_positive_1090	GH29	gi|149937756|gb|ABR44453.1| glycoside hydrolase family 29 [Parabacteroides distasonis ATCC 8503]	2e-19	gi|495421710|ref|WP_008146407.1|	glycoside hydrolase [Parabacteroides johnsonii]	69.23	2e-14	Bacteroidetes	Bacteroidetes
dbCAN_positive_1091	GH31	gi|294473201|gb|ADE82590.1| glycosyl hydrolase, family 31 [Prevotella ruminicola 23]	7e-27	gi|648623131|ref|WP_026314882.1|	glycosyl hydrolase family 31 [Bacteroides gallinarum]	68	8e-23	Bacteroidales	Bacteroidales
dbCAN_positive_1092	GH11	gi|42688934|gb|AAS31752.1| Sequence 31 from patent US 6682923	5e-20	gi|655066303|ref|WP_028514589.1|	hypothetical protein [Ruminococcus flavefaciens]	96.08	2e-21	Ruminococcus	Ruminococcus
dbCAN_positive_1093	GH45	gi|317022220|gb|ADU86911.1| cellulase [uncultured bacterium]	4e-09	gi|494028595|ref|WP_006970736.1|	hypothetical protein [Plesiocystis pacifica]	53.33	2e-06	Bacteria	Not assigned
dbCAN_positive_1094	GH78	gi|149936380|gb|ABR43077.1| glycoside hydrolase family 78 [Parabacteroides distasonis ATCC 8503]	2e-34	gi|547919773|ref|WP_022322171.1|	alpha-L-rhamnosidase N-terminal domain protein [Parabacteroides merdae CAG:48]	73.42	2e-31	Bacteroidales	Bacteroidales
dbCAN_positive_1095	GH9	gi|291544575|emb|CBL17684.1| Glycosyl hydrolase family 9 Carbohydrate binding domain. N terminal ig like domain of cellulase [Ruminococcus champanellensis 18P13 = JCM 17042]	3e-21	gi|640298197|ref|WP_024856024.1|	glycoside hydrolase family 9 [Ruminococcus albus]	68.75	4e-19	Ruminococcus	Ruminococcus
dbCAN_positive_1096	PL1	gi|15023693|gb|AAK78780.1|AE007596 1 Pectate lyase related protein, secreted [Clostridium acetobutylicum ATCC 824]	1e-10	gi|655543334|ref|WP_028910481.1|	hypothetical protein [Prevotella sp. AGR2160]	93.33	6e-09	Bacteria	Not assigned
dbCAN_positive_1097	PL1	gi|15023693|gb|AAK78780.1|AE007596 1 Pectate lyase related protein, secreted [Clostridium acetobutylicum ATCC 824]	1e-10	gi|655543334|ref|WP_028910481.1|	hypothetical protein [Prevotella sp. AGR2160]	93.33	6e-09	Bacteria	Not assigned
dbCAN_positive_1098	GH2	gi|294473328|gb|ADE82717.1| glycosyl hydrolase, family 2 [Prevotella ruminicola 23]	3e-25	gi|697061113|ref|WP_033150730.1|	beta-glucuronidase [Prevotella sp. RM4]	90.2	2e-17	Prevotella	Prevotella
dbCAN_positive_1099	GH13	gi|29338078|gb|AAO75880.1| alpha amylase 3 [Bacteroides thetaiotaomicron VPI 5482]	3e-22	gi|395398515|gb|AFN57673.1|	multi-functional beta-1,4 beta-xylosidase, alpha-1,5 alpha-arabinofurpyranosidase, beta-1,4 lactase, alpha-1,6 raffinase, alpha-1,6 stachyase and alpha-1,4 alpha-glucosidase GHF13 [uncultured bacterium r_02]	92.16	2e-22	Prevotella	Prevotella
dbCAN_positive_1100	CE1	gi|261372619|gb|ACX75364.1| Carbohydrate binding CenC domain protein [Fibrobacter succinogenes subsp. succinogenes S85]	4e-12	gi|504359338|ref|WP_014546440.1|	carbohydrate-binding protein CenC [Fibrobacter succinogenes]	85.71	3e-08	Fibrobacter	Not assigned
dbCAN_positive_1101	CE10	gi|261372619|gb|ACX75364.1| Carbohydrate binding CenC domain protein [Fibrobacter succinogenes subsp. succinogenes S85]	4e-12	gi|504359338|ref|WP_014546440.1|	carbohydrate-binding protein CenC [Fibrobacter succinogenes]	85.71	3e-08	Fibrobacter	Not assigned
dbCAN_positive_1102	GH105	gi|433304068|gb|AGB29883.1| putative unsaturated glucuronyl hydrolase [Prevotella dentalis DSM 3688]	3e-18	gi|697060215|ref|WP_033149834.1|	glycosyl hydrolase family 88 [Prevotella sp. RM4]	91.3	7e-18	Prevotella	Prevotella
dbCAN_positive_1103	GH10	gi|549806190|emb|CDG46726.1| glycoside hydrolase family 10, partial [uncultured equine caecal ciliate]	1e-20	gi|548303320|ref|WP_022494401.1|	xylanase [Ruminococcus sp. CAG:624]	84.09	2e-15	cellular organisms	cellular organisms
dbCAN_positive_1104	PL11	gi|110280246|gb|ABG58432.1| CHU large protein; candidate rhamnogalacturonan lyase, polysaccharide lyase family 11 protein [Cytophaga hutchinsonii ATCC 33406]	3e-24	gi|655909882|ref|WP_028980124.1|	hypothetical protein [Sporocytophaga myxococcoides]	84.91	6e-20	Bacteria	Bacteria
dbCAN_positive_1105	CE4	gi|295108808|emb|CBL22761.1| Predicted xylanase chitin deacetylase [Ruminococcus obeum A2 162]	6e-16	gi|651889862|ref|WP_026649362.1|	hypothetical protein [Blautia wexlerae]	83.33	1e-13	Clostridiales	Clostridiales
dbCAN_positive_1106	GH11	gi|349734017|gb|AEQ16453.1| glycoside hydrolase type 4, partial [uncultured bovine rumen ciliate]	3e-28	gi|349734017|gb|AEQ16453.1|	glycoside hydrolase type 4, partial [uncultured bovine rumen ciliate]	97.96	9e-24	Ciliophora	Ciliophora
dbCAN_positive_1107	PL9	gi|12581464|gb|AAG59609.1| pectate lyase A [Clostridium cellulovorans]	9e-12	gi|654973776|ref|WP_028423476.1|	pectate lyase [Streptomyces sp. GXT6]	63.04	1e-09	Bacteria	Not assigned
dbCAN_positive_1108	GH94	gi|291556253|emb|CBL33370.1| cellobiose phosphorylase [[Eubacterium]siraeum V10Sc8a]	8e-42	gi|655056665|ref|WP_028505045.1|	glycosyl transferase [Ruminococcus sp. FC2018]	96	7e-37	Clostridiales	Clostridiales
dbCAN_positive_1109	GH5	gi|284158798|gb|ADB80113.1| cellodextrinase [uncultured microorganism]	1e-46	gi|284158798|gb|ADB80113.1|	cellodextrinase [uncultured microorganism]	98.63	4e-36	Prevotella	Prevotella
dbCAN_positive_1110	GH51	gi|294472145|gb|ADE81534.1| alpha N arabinofuranosidase [Prevotella ruminicola 23]	8e-34	gi|697059322|ref|WP_033148952.1|	alpha-N-arabinofuranosidase [Prevotella sp. P6B1]	93.44	1e-27	Prevotella	Prevotella
dbCAN_positive_1111	GH9	gi|291544445|emb|CBL17554.1| Glycosyl hydrolase family 9 [Ruminococcus champanellensis 18P13 = JCM 17042]	2e-20	gi|655065745|ref|WP_028514034.1|	hypothetical protein [Ruminococcus flavefaciens]	73.68	8e-19	Ruminococcus	Ruminococcus
dbCAN_positive_1112	GH51	gi|294471660|gb|ADE81049.1| putative alpha N arabinofuranosidase [Prevotella ruminicola 23]	1e-22	gi|697060197|ref|WP_033149816.1|	alpha-L-arabinofuranosidase [Prevotella sp. RM4]	97.56	1e-15	Bacteroidales	Bacteroidales
dbCAN_positive_1113	GH31	gi|294471798|gb|ADE81187.1| glycosyl hydrolase, family 31 [Prevotella ruminicola 23]	3e-32	gi|655533531|ref|WP_028907709.1|	alpha-xylosidase [Prevotella ruminicola]	80.52	6e-31	Bacteroidales	Bacteroidales
dbCAN_positive_1114	GH109	gi|610423319|gb|AHW60523.1| acetylgalactosaminidase [Draconibacterium orientale]	0.006	gi|652814409|ref|WP_027105819.1|	3-hydroxybutyryl-CoA dehydrogenase [Lachnospiraceae bacterium V9D3004]	97.44	1e-13	Clostridiales	Lachnospiraceae
dbCAN_positive_1115	GH48	gi|509094160|gb|AGN27666.1| glycoside hydrolase 48 family protein, partial [uncultured bacterium]	1e-24	gi|509094182|gb|AGN27677.1|	glycoside hydrolase 48 family protein, partial [uncultured bacterium]	97.78	1e-18	environmental samples (uncultured bacterium)	environmental samples (uncultured bacterium)
dbCAN_positive_1116	GH94	gi|290769621|gb|ADD61402.1| putative carbohydrate active enzyme [uncultured organism]	3e-28	gi|492408823|ref|WP_005834800.1|	MULTISPECIES: glycosyl transferase [Bacteroides]	88.14	1e-22	Bacteroidetes	Bacteroidetes
dbCAN_positive_1117	GH1	gi|372325910|gb|AEX92705.1| putative cellulase [Neocallimastix patriciarum]	1e-30	gi|372325910|gb|AEX92705.1|	putative cellulase [Neocallimastix patriciarum]	100	6e-25	Neocallimastix	Neocallimastix
dbCAN_positive_1118	CE12	gi|433302103|gb|AGB27919.1| lysophospholipase L1 like esterase [Prevotella dentalis DSM 3688]	5e-11	gi|654483259|ref|WP_027953218.1|	pectin esterase [Hallella seregens]	52.73	4e-06	Prevotellaceae	Not assigned
dbCAN_positive_1119	GH77	gi|326543659|gb|ADZ85518.1| 4 alpha glucanotransferase [Clostridium lentocellum DSM 5427]	1e-10	gi|547893437|ref|WP_022298207.1|	4-alpha-glucanotransferase [Clostridium sp. CAG:964]	70.83	2e-07	Clostridiales	Not assigned
dbCAN_positive_1120	GH57	gi|294472786|gb|ADE82175.1| glycosyl hydrolase, family 57 [Prevotella ruminicola 23]	2e-40	gi|697060172|ref|WP_033149791.1|	alpha-amylase [Prevotella sp. RM4]	92.65	1e-31	Prevotella	Prevotella
dbCAN_positive_1121	GH24	gi|333472238|gb|AEF43948.1| glycoside hydrolase family 24 [Serratia plymuthica AS9]	9e-05	gi|548217327|ref|WP_022436597.1|	lysozyme [Prevotella sp. CAG:279]	48.89	0.0005	Prevotella	Not assigned
dbCAN_positive_1122	GH16	gi|261372935|gb|ACX75680.1| Licheninase [Fibrobacter succinogenes subsp. succinogenes S85]	7e-17	gi|547213176|ref|WP_021953766.1|	ricin-type beta-trefoil lectin domain protein [Eubacterium sp. CAG:161]	69.23	3e-11	Bacteria	Not assigned
dbCAN_positive_1123	GH94	gi|290769621|gb|ADD61402.1| putative carbohydrate active enzyme [uncultured organism]	1e-36	gi|493897270|ref|WP_006843139.1|	glycosyl transferase [Dysgonomonas mossii]	79.75	2e-32	Bacteroidetes	Bacteroidetes
dbCAN_positive_1124	GH13	gi|229468561|gb|ACQ70333.1| Glucan 1,4 alpha maltohexaosidase [Exiguobacterium sp. AT1b]	6e-22	gi|653187387|ref|WP_027423746.1|	hypothetical protein [Lachnospiraceae bacterium AC3007]	63.08	5e-19	Bacteria	Bacteria
dbCAN_positive_1125	GH70	gi|229468561|gb|ACQ70333.1| Glucan 1,4 alpha maltohexaosidase [Exiguobacterium sp. AT1b]	6e-22	gi|653187387|ref|WP_027423746.1|	hypothetical protein [Lachnospiraceae bacterium AC3007]	63.08	5e-19	Bacteria	Bacteria
dbCAN_positive_1126	GH13	gi|326542809|gb|ADZ84668.1| alpha amylase catalytic region [Clostridium lentocellum DSM 5427]	1e-12	gi|503423287|ref|WP_013657948.1|	alpha amylase [Cellulosilyticum lentocellum]	52.08	5e-08	Bacteria	Not assigned
dbCAN_positive_1127	GH18	gi|425029679|dbj|BAM67142.1| chitinase [Paenibacillus sp. FPU 7]	3e-12	gi|610423402|gb|AHW60606.1|	glycoside hydrolase [Draconibacterium orientale]	52.83	6e-09	Bacteria	Not assigned
dbCAN_positive_1128	GH13	gi|238875069|gb|ACR74776.1| cyclomaltodextrinase [Eubacterium rectale ATCC 33656]	1e-13	gi|545613862|ref|WP_021738186.1|	alpha amylase, catalytic domain protein [Eubacterium ramulus]	66.67	1e-09	Clostridiales	Not assigned
dbCAN_positive_1129	GH36	gi|605573037|gb|AHV95704.1| alpha galactosidase [Paenibacillus sabinae T27]	3e-14	gi|653228613|ref|WP_027441112.1|	alpha-galactosidase [Lachnospiraceae bacterium AC2031]	76.32	7e-10	cellular organisms	Not assigned
dbCAN_positive_1130	GH51	gi|294472414|gb|ADE81803.1| putative alpha N arabinofuranosidase [Prevotella ruminicola 23]	8e-15	gi|697057930|ref|WP_033147696.1|	hypothetical protein [Prevotella sp. P6B1]	67.92	5e-14	Prevotella	Prevotella
dbCAN_positive_1131	GH5	gi|571051520|gb|AHF25220.1| mannan endo 1,4 beta mannosidase [uncultured bacterium Contig196]	4e-38	gi|490471724|ref|WP_004342216.1|	endo-1,4-beta-mannosidase [Prevotella buccae]	89.04	1e-31	Prevotella	Prevotella
dbCAN_positive_1132	GH42	gi|571051520|gb|AHF25220.1| mannan endo 1,4 beta mannosidase [uncultured bacterium Contig196]	4e-38	gi|490471724|ref|WP_004342216.1|	endo-1,4-beta-mannosidase [Prevotella buccae]	89.04	1e-31	Prevotella	Prevotella
dbCAN_positive_1133	PL1	gi|324319265|gb|ADY37156.1| hypothetical protein Bacsa 2622 [Bacteroides salanitronis DSM 18170]	4e-18	gi|547233705|ref|WP_021970186.1|	pectate lyase [Bacteroides sp. CAG:1076]	64.91	2e-14	Bacteroides	Bacteroides
dbCAN_positive_1134	GH87	gi|324320032|gb|ADY37923.1| Exo poly alpha galacturonosidase [Bacteroides salanitronis DSM 18170]	2e-21	gi|546390349|ref|WP_021854776.1|	galacturan 1 4-alpha-galacturonidase [Prevotella sp. CAG:255]	75	1e-16	Bacteroidales	Bacteroidales
dbCAN_positive_1135	GH13	gi|291541669|emb|CBL14779.1| alpha 1,4 glucan:alpha 1,4 glucan 6 glycosyltransferase [Ruminococcus bromii L2 63]	1e-32	gi|547829022|ref|WP_022237150.1|	1 4-alpha-glucan branching enzyme GlgB [Clostridium leptum CAG:27]	82.35	3e-27	Bacteria	Bacteria
dbCAN_positive_1136	PL1	gi|125715656|gb|ABN54148.1| Pectate lyase Amb allergen [Ruminiclostridium thermocellum ATCC 27405]	0.0003	gi|547256591|ref|WP_021991861.1|	pectate lyase [Prevotella sp. CAG:1092]	55.26	0.0003	Prevotella	Not assigned
dbCAN_positive_1137	GH11	gi|929843|emb|CAA90271.1| xylanase 1 [Ruminococcus sp.]	1e-36	gi|655066303|ref|WP_028514589.1|	hypothetical protein [Ruminococcus flavefaciens]	97.01	7e-31	Ruminococcus	Ruminococcus
dbCAN_positive_1138	GH109	gi|390423157|gb|AFL77663.1| putative dehydrogenase [Alistipes finegoldii DSM 17242]	2e-19	gi|547312506|ref|WP_022044251.1|	putative dehydrogenase [Alistipes finegoldii CAG:68]	69.81	8e-14	Bacteroidales	Bacteroidales
dbCAN_positive_1139	GH9	gi|322512538|gb|ADX05673.1| putative carbohydrate active enzyme [uncultured organism]	5e-24	gi|322512538|gb|ADX05673.1|	putative carbohydrate-active enzyme [uncultured organism]	100	5e-18	Fibrobacter	Fibrobacter
dbCAN_positive_1140	GH94	gi|290769621|gb|ADD61402.1| putative carbohydrate active enzyme [uncultured organism]	6e-23	gi|498350432|ref|WP_010664588.1|	glycosyl transferase [Marinilabilia salmonicolor]	87.5	6e-20	Bacteroidetes	Bacteroidetes
dbCAN_positive_1141	GH11	gi|226343633|gb|ACO48439.1| xylanase [Ovis aries]	3e-39	gi|226958393|ref|NP_001152976.1|	xylanase precursor [Ovis aries]	92.54	4e-29	Ovis	Ovis
dbCAN_positive_1142	GH31	gi|160884657|ref|ZP 02065660.1| hypothetical protein BACOVA 2646 [Bacteroides ovatus ATCC 8483]	3e-17	gi|547750372|ref|WP_022163324.1|	glycosyl hydrolase family 31 [Bacteroides sp. CAG:633]	67.8	7e-15	Bacteroidetes/Chlorobi group	Bacteroides
dbCAN_positive_1143	GH48	gi|291544207|emb|CBL17316.1| Glycosyl hydrolase family 48 [Ruminococcus champanellensis 18P13 = JCM 17042]	2e-29	gi|671583604|ref|WP_031560783.1|	hypothetical protein, partial [Ruminococcus flavefaciens]	92.31	5e-30	Ruminococcus	Ruminococcus
dbCAN_positive_1144	CE8	gi|31652279|gb|AAF86344.2|AF278706 1 bifunctional pectinolytic enzyme pectin methylesterase pectate lyase [Pseudoalteromonas haloplanktis]	6e-15	gi|696481729|ref|WP_033020944.1|	pectate lyase, partial [Pseudoalteromonas haloplanktis]	50.7	5e-11	Bacteria	Not assigned
dbCAN_positive_1145	GH97	gi|570742541|gb|AHF13301.1| alpha glucosidase [Barnesiella viscericola DSM 18177]	4e-15	gi|570742541|gb|AHF13301.1|	alpha-glucosidase [Barnesiella viscericola DSM 18177]	87.88	2e-11	Bacteroidales	Not assigned
dbCAN_positive_1146	GH127	gi|296184456|gb|ADH01338.1| hypothetical protein BLJ 1915 [Bifidobacterium longum subsp. longum JDM301]	1e-06	No hits	-	-	-	No hits	No hits
dbCAN_positive_1147	GH77	gi|295090691|emb|CBK76798.1| 4 alpha glucanotransferase [[Clostridium]cf. saccharolyticum K10]	1e-18	gi|547960304|ref|WP_022360589.1|	4-alpha-glucanotransferase [Clostridium sp. CAG:43]	78.26	7e-16	Bacteria	Bacteria
dbCAN_positive_1148	CE12	gi|294472061|gb|ADE81450.1| lipase acylhydrolase [Prevotella ruminicola 23]	4e-36	gi|655533472|ref|WP_028907651.1|	rhamnogalacturonan acetylesterase [Prevotella ruminicola]	91.18	1e-29	Prevotella	Prevotella
dbCAN_positive_1149	GH9	gi|322512654|gb|ADX05733.1| putative carbohydrate active enzyme [uncultured organism]	2e-14	gi|322512654|gb|ADX05733.1|	putative carbohydrate-active enzyme [uncultured organism]	65.45	1e-10	unclassified sequences	Not assigned
dbCAN_positive_1150	GH5	gi|549806184|emb|CDG46723.1| glycoside hydrolase family 5, partial [uncultured equine caecal ciliate]	1e-26	gi|549806184|emb|CDG46723.1|	glycoside hydrolase family 5, partial [uncultured equine caecal ciliate]	78.18	2e-19	Ciliophora	Ciliophora
dbCAN_positive_1151	GH109	gi|336305908|gb|AEI49010.1| Alpha N acetylgalactosaminidase [Runella slithyformis DSM 19594]	0.007	gi|490740111|ref|WP_004602419.1|	3-hydroxybutyryl-CoA dehydrogenase [[Eubacterium] cellulosolvens]	91.49	5e-16	Clostridiales	Clostridiales
dbCAN_positive_1152	GH9	gi|21929669|gb|AAM81967.1|AF459453 1 cellulase Cel9A precursor [Piromyces sp. E2]	3e-11	gi|21929667|gb|AAM81966.1|AF459452_1	cellulase Cel9A precursor [Piromyces sp. E2]	50.85	7e-08	cellular organisms	Not assigned
dbCAN_positive_1153	GH9	gi|21929669|gb|AAM81967.1|AF459453 1 cellulase Cel9A precursor [Piromyces sp. E2]	1e-13	gi|21929667|gb|AAM81966.1|AF459452_1	cellulase Cel9A precursor [Piromyces sp. E2]	67.92	6e-10	Piromyces	Not assigned
dbCAN_positive_1154	GH13	gi|60494037|emb|CAH08829.1| putative alpha amylase precursor [Bacteroides fragilis NCTC 9343]	4e-23	gi|697060752|ref|WP_033150370.1|	alpha-amylase [Prevotella sp. RM4]	98.11	2e-24	Bacteroidales	Bacteroidales
dbCAN_positive_1155	GH77	gi|361059911|gb|AEV98902.1| 4 alpha glucanotransferase [Niastella koreensis GR20 10]	2e-11	gi|548216834|ref|WP_022436136.1|	4-alpha-glucanotransferase [Prevotella sp. CAG:279]	61.9	2e-09	Bacteria	Not assigned
dbCAN_positive_1156	GH30	gi|315450258|gb|ADU23821.1| coagulation factor 5 8 type domain protein [Ruminococcus albus 7 = DSM 20455]	7e-18	gi|671584967|ref|WP_031561785.1|	alpha-L-arabinofuranosidase, partial [Ruminococcus flavefaciens]	82.61	2e-14	Clostridiales	Ruminococcus
dbCAN_positive_1157	GH3	gi|530453642|gb|AGT34445.1| hypothetical protein N186 235 [Thermofilum sp. 1910b]	2e-14	gi|524050052|emb|CCY34172.1|	putative uncharacterized protein [Ruminococcus sp. CAG:60]	76.79	4e-17	Ruminococcus	Ruminococcus
dbCAN_positive_1158	GH9	gi|291543673|emb|CBL16782.1| Beta glucanase Beta glucan synthetase [Ruminococcus champanellensis 18P13 = JCM 17042]	2e-23	gi|548208500|ref|WP_022428249.1|	beta-glucanase/Beta-glucan synthetase [Ruminococcus sp. CAG:403]	67.19	5e-19	Ruminococcus	Ruminococcus
dbCAN_positive_1159	GH42	gi|384067212|emb|CCH00422.1| putative exported protein [Fibrella aestuarina BUZ 2]	8e-27	gi|505144419|ref|WP_015331521.1|	hypothetical protein [Fibrella aestuarina]	63.77	2e-19	Cytophagaceae	Cytophagaceae
dbCAN_positive_1160	GH39	gi|384067212|emb|CCH00422.1| putative exported protein [Fibrella aestuarina BUZ 2]	8e-27	gi|505144419|ref|WP_015331521.1|	hypothetical protein [Fibrella aestuarina]	63.77	2e-19	Cytophagaceae	Cytophagaceae
dbCAN_positive_1161	GH11	gi|226343633|gb|ACO48439.1| xylanase [Ovis aries]	2e-30	gi|226958393|ref|NP_001152976.1|	xylanase precursor [Ovis aries]	85.25	4e-26	Ovis	Ovis
dbCAN_positive_1162	GH32	gi|33747484|gb|AAQ44490.1| Sequence 5048 from patent US 6583275	9e-17	gi|491568293|ref|WP_005425877.1|	sucrose-6-phosphate hydrolase [[Ruminococcus] obeum]	61.9	9e-16	Clostridiales	Clostridiales
dbCAN_positive_1163	GH94	gi|294473399|gb|ADE82788.1| cellobiose phosphorylase [Prevotella ruminicola 23]	3e-34	gi|697056787|ref|WP_033147272.1|	glycosyl transferase [Prevotella sp. P6B1]	98.21	2e-25	Bacteroidales	Bacteroidales
dbCAN_positive_1164	GH94	gi|291556253|emb|CBL33370.1| cellobiose phosphorylase [[Eubacterium]siraeum V10Sc8a]	5e-26	gi|655071844|ref|WP_028520068.1|	glycosyl transferase [Ruminococcus flavefaciens]	78.33	5e-22	Clostridiales	Clostridiales
dbCAN_positive_1165	GH16	gi|261373265|gb|ACX76010.1| glycoside hydrolase family 16 [Fibrobacter succinogenes subsp. succinogenes S85]	8e-30	gi|504359940|ref|WP_014547042.1|	glycoside hydrolase [Fibrobacter succinogenes]	96.3	1e-22	Fibrobacter	Fibrobacter
dbCAN_positive_1166	GH130	gi|261283676|gb|ACX65647.1| glycosidase PH1107 related protein [Paenibacillus sp. Y412MC10]	3e-12	gi|517582129|ref|WP_018752337.1|	glycosidase [Paenibacillus sanguinis]	50.91	1e-08	Firmicutes	Not assigned
dbCAN_positive_1167	GH36	gi|302396850|gb|ADL35754.1| alpha galactosidase Aga36C [Butyrivibrio proteoclasticus B316]	3e-15	gi|651914762|ref|WP_026663109.1|	alpha-galactosidase [Butyrivibrio proteoclasticus]	83.78	1e-09	Firmicutes	Not assigned
dbCAN_positive_1168	GH25	gi|294473930|gb|ADE83319.1| glycosyl hydrolase, family 25 protein [Prevotella ruminicola 23]	1e-16	gi|655534310|ref|WP_028908472.1|	glycosyl hydrolase family 25 [Prevotella ruminicola]	79.55	3e-12	Prevotella	Not assigned
dbCAN_positive_1169	GH43	gi|332331302|gb|AEE48403.1| glycoside hydrolase family 43 [Haliscomenobacter hydrossis DSM 1100]	7e-13	gi|671549166|ref|WP_031532077.1|	MULTISPECIES: glycoside hydrolase [Bacteroides]	92.45	4e-21	Bacteroides	Bacteroides
dbCAN_positive_1170	GH94	gi|295094371|emb|CBK83462.1| cellobiose phosphorylase [Coprococcus sp. ART55 1]	8e-23	gi|653224034|ref|WP_027436563.1|	glycosyl transferase [Lachnospiraceae bacterium AB2028]	100	1e-17	Bacteria	Bacteria
dbCAN_positive_1171	GH97	gi|295086422|emb|CBK67945.1| Glycoside hydrolase 97 [Bacteroides xylanisolvens XB1A]	3e-31	gi|671552616|ref|WP_031535257.1|	MULTISPECIES: alpha-glucosidase [Bacteroides]	100	6e-39	Bacteroides	Bacteroides
dbCAN_positive_1172	GH45	gi|261372325|gb|ACX75070.1| Cellulase [Fibrobacter succinogenes subsp. succinogenes S85]	1e-26	gi|504359060|ref|WP_014546162.1|	glycosyl hydrolase family 5 [Fibrobacter succinogenes]	100	1e-20	Fibrobacter	Fibrobacter
dbCAN_positive_1173	GH57	gi|294472786|gb|ADE82175.1| glycosyl hydrolase, family 57 [Prevotella ruminicola 23]	8e-32	gi|697060172|ref|WP_033149791.1|	alpha-amylase [Prevotella sp. RM4]	96.36	1e-23	Bacteroidales	Bacteroidales
dbCAN_positive_1174	GH31	gi|294473386|gb|ADE82775.1| putative alpha xylosidase [Prevotella ruminicola 23]	5e-45	gi|697060040|ref|WP_033149659.1|	xylosidase [Prevotella sp. RM4]	93.51	8e-38	Prevotella	Prevotella
dbCAN_positive_1175	GH5	gi|460565151|gb|AGH14128.1| endoglucanase [Prevotella sp. Sc00066]	3e-31	gi|460565151|gb|AGH14128.1|	endoglucanase [Prevotella sp. Sc00066]	91.38	3e-23	Prevotella	Prevotella
dbCAN_positive_1176	GH78	gi|332331709|gb|AEE48810.1| alpha L rhamnosidase [Haliscomenobacter hydrossis DSM 1100]	6e-14	gi|547952823|ref|WP_022353545.1|	putative uncharacterized protein [Bacteroides sp. CAG:875]	61.54	5e-12	Bacteroidetes	Not assigned
dbCAN_positive_1177	GH43	gi|380749165|gb|AFE48532.1| beta xylosidase [uncultured rumen bacterium]	2e-37	gi|655547915|ref|WP_028911088.1|	alpha-N-arabinofuranosidase [Prevotella sp. MA2016]	98.39	1e-29	Prevotella	Prevotella
dbCAN_positive_1178	GH43	gi|380749165|gb|AFE48532.1| beta xylosidase [uncultured rumen bacterium]	4e-27	gi|490471106|ref|WP_004341604.1|	beta-xylosidase [Prevotella buccae]	83.61	4e-23	Prevotella	Prevotella
dbCAN_positive_1179	GH117	gi|380749165|gb|AFE48532.1| beta xylosidase [uncultured rumen bacterium]	4e-27	gi|490471106|ref|WP_004341604.1|	beta-xylosidase [Prevotella buccae]	83.61	4e-23	Prevotella	Prevotella
dbCAN_positive_1180	GH130	gi|315447097|gb|ADU20661.1| glycosidase related protein [Ruminococcus albus 7 = DSM 20455]	3e-30	gi|547705466|ref|WP_022128289.1|	putative uncharacterized protein [Ruminococcus sp. CAG:579]	94.74	8e-27	Ruminococcus	Ruminococcus
dbCAN_positive_1181	GH5	gi|261371651|gb|ACX74396.1| Cellulase [Fibrobacter succinogenes subsp. succinogenes S85]	4e-14	gi|504358444|ref|WP_014545546.1|	glycosyl hydrolase family 5 [Fibrobacter succinogenes]	49.21	3e-10	Fibrobacter	Not assigned
dbCAN_positive_1182	GH3	gi|311772911|gb|ADQ02399.1| Hypothetical protein BBMN68 1392 [Bifidobacterium longum subsp. longum BBMN68]	1e-20	gi|678288221|emb|CEE00733.1|	hypothetical protein BT1A1_0886 [Bacillus thermoamylovorans]	65.62	7e-15	Bacilli	Bacilli
dbCAN_positive_1183	GH94	gi|295094371|emb|CBK83462.1| cellobiose phosphorylase [Coprococcus sp. ART55 1]	1e-56	gi|640311866|ref|WP_024861409.1|	glycosyl transferase [Ruminococcus flavefaciens]	93	2e-49	Firmicutes	Firmicutes
dbCAN_positive_1184	GH9	gi|315449363|gb|ADU22927.1| glycoside hydrolase family 9 [Ruminococcus albus 7 = DSM 20455]	1e-22	gi|671585598|ref|WP_031562240.1|	glycoside hydrolase family 9 [Ruminococcus flavefaciens]	80.95	3e-24	Ruminococcus	Ruminococcus
dbCAN_positive_1185	CE11	gi|294474088|gb|ADE83477.1| UDP 3 0 acyl N acetylglucosamine deacetylase beta hydroxyacyl (acyl carrier protein) dehydratase [Prevotella ruminicola 23]	3e-15	gi|653244193|ref|WP_027449750.1|	hydroxymyristoyl-ACP dehydratase [Prevotella brevis]	89.47	9e-11	Prevotella	Not assigned
dbCAN_positive_1186	CE8	gi|433302427|gb|AGB28243.1| pectin methylesterase [Prevotella dentalis DSM 3688]	4e-16	gi|547913124|ref|WP_022316011.1|	pectinesterase family [Prevotella sp. CAG:592]	69.57	8e-11	Bacteroidales	Not assigned
dbCAN_positive_1187	GH95	gi|290769720|gb|ADD61497.1| putative multimodular carbohydrate active enzyme [uncultured organism]	3e-15	gi|493903413|ref|WP_006849136.1|	glycoside hydrolase [Prevotella copri]	84.62	4e-14	Bacteroidales	Prevotella
dbCAN_positive_1188	GH77	gi|118134717|gb|ABK61761.1| 4 alpha glucanotransferase [Clostridium novyi NT]	1e-20	gi|652340742|ref|WP_026737950.1|	4-alpha-glucanotransferase [Leptotrichia goodfellowii]	63.33	1e-16	Bacteria	Bacteria
dbCAN_positive_1189	GH28	gi|324320032|gb|ADY37923.1| Exo poly alpha galacturonosidase [Bacteroides salanitronis DSM 18170]	4e-20	gi|494306379|ref|WP_007173183.1|	glycoside hydrolase [Prevotella bergensis]	89.47	1e-17	Prevotella	Prevotella
dbCAN_positive_1190	GH50	gi|570742874|gb|AHF13634.1| hypothetical protein BARVI 3030 [Barnesiella viscericola DSM 18177]	6e-14	gi|547878912|ref|WP_022284448.1|	putative uncharacterized protein [Bacteroides sp. CAG:770]	63.24	3e-17	Bacteroides	Bacteroides
dbCAN_positive_1191	PL1	gi|294473987|gb|ADE83376.1| putative pectate lyase [Prevotella ruminicola 23]	2e-24	gi|502830383|ref|WP_013065359.1|	pectate lyase [Prevotella ruminicola]	70.97	2e-17	Prevotella	Prevotella
dbCAN_positive_1192	PL1	gi|294473987|gb|ADE83376.1| putative pectate lyase [Prevotella ruminicola 23]	2e-24	gi|502830383|ref|WP_013065359.1|	pectate lyase [Prevotella ruminicola]	70.97	2e-17	Prevotella	Prevotella
dbCAN_positive_1193	GH77	gi|149902215|gb|ABR33048.1| 4 alpha glucanotransferase [Clostridium beijerinckii NCIMB 8052]	3e-12	gi|548315272|ref|WP_022505234.1|	4-alpha-glucanotransferase [Eubacterium sp. CAG:581]	82.86	2e-07	Firmicutes	Not assigned
dbCAN_positive_1194	GH3	gi|537741061|emb|CDF78704.1| beta glucosidase (GH3) [Formosa agariphila KMM 3901]	4e-21	gi|517979541|ref|WP_019149749.1|	glycosyl hydrolase family 3 [Alistipes senegalensis]	71.43	1e-14	Bacteroidetes	Bacteroidetes
dbCAN_positive_1195	GH13	gi|291539913|emb|CBL13024.1| pullulanase, type I [Roseburia intestinalis XB6B4]	8e-23	gi|651408139|ref|WP_026518161.1|	pullulanase [Butyrivibrio sp. MC2021]	86.54	1e-19	Firmicutes	Firmicutes
dbCAN_positive_1196	GH106	gi|295086696|emb|CBK68219.1| hypothetical protein [Bacteroides xylanisolvens XB1A]	1e-27	gi|653250454|ref|WP_027455877.1|	glycosyl hydrolase family 2 [Prevotella brevis]	80	5e-27	Prevotella	Prevotella
dbCAN_positive_1197	GH31	gi|294474213|gb|ADE83602.1| glycosyl hydrolase, family 31 [Prevotella ruminicola 23]	7e-26	gi|697058841|ref|WP_033148474.1|	hypothetical protein, partial [Prevotella sp. P6B1]	82.14	7e-21	Prevotella	Prevotella
dbCAN_positive_1198	GH1	gi|5639612|gb|AAD45834.1|AF016864 1 beta glucosidase [Orpinomyces sp. PC 2]	3e-32	gi|5639612|gb|AAD45834.1|AF016864_1	beta-glucosidase [Orpinomyces sp. PC-2]	92.98	4e-26	Neocallimastigaceae	Neocallimastigaceae
dbCAN_positive_1199	GH10	gi|549806190|emb|CDG46726.1| glycoside hydrolase family 10, partial [uncultured equine caecal ciliate]	3e-17	gi|655071007|ref|WP_028519240.1|	hypothetical protein [Ruminococcus flavefaciens]	85.96	4e-19	Ruminococcus	Ruminococcus
dbCAN_positive_1200	GH48	gi|509093936|gb|AGN27554.1| glycoside hydrolase 48 family protein, partial [uncultured bacterium]	2e-34	gi|509093940|gb|AGN27556.1|	glycoside hydrolase 48 family protein, partial [uncultured bacterium]	94.83	3e-26	environmental samples (uncultured bacterium)	environmental samples (uncultured bacterium)
dbCAN_positive_1201	GH130	gi|295094606|emb|CBK83697.1| Predicted glycosylase [Coprococcus sp. ART55 1]	5e-24	gi|651395464|ref|WP_026507173.1|	glycosylase [Butyrivibrio sp. MC2013]	81.82	2e-19	Firmicutes	Firmicutes
dbCAN_positive_1202	GH2	gi|294472049|gb|ADE81438.1| glycosyl hydrolase, family 2 [Prevotella ruminicola 23]	2e-23	gi|655523074|ref|WP_028903749.1|	beta-galactosidase [Prevotella sp. P6B4]	97.78	4e-17	Prevotella	Prevotella
dbCAN_positive_1203	GH13	gi|302395670|gb|ADL34575.1| alpha amylase Amy13C [Butyrivibrio proteoclasticus B316]	6e-39	gi|651912264|ref|WP_026661893.1|	cyclomaltodextrinase [Butyrivibrio proteoclasticus]	88.57	2e-31	Firmicutes	Firmicutes
dbCAN_positive_1204	GH36	gi|291533386|emb|CBL06499.1| Alpha galactosidase [Megamonas hypermegale ART12 1]	6e-21	gi|547959082|ref|WP_022359413.1|	putative uncharacterized protein [Clostridium sp. CAG:43]	75.47	3e-15	Firmicutes	Firmicutes
dbCAN_positive_1205	GH16	gi|29340998|gb|AAO78788.1| beta glucanase precursor [Bacteroides thetaiotaomicron VPI 5482]	1e-17	gi|494934049|ref|WP_007660082.1|	beta-glucanase [Bacteroides intestinalis]	67.92	1e-15	Bacteroidales	Bacteroidales
dbCAN_positive_1206	CE4	gi|312443812|gb|ADQ80168.1| polysaccharide deacetylase [Paludibacter propionicigenes WB4]	7e-08	gi|504359530|ref|WP_014546632.1|	polysaccharide deacetylase [Fibrobacter succinogenes]	87.76	4e-19	Fibrobacter	Fibrobacter
dbCAN_positive_1207	GH13	gi|324317021|gb|ADY34912.1| pullulanase, type I [Bacteroides salanitronis DSM 18170]	2e-22	gi|497013101|ref|WP_009437191.1|	pullulanase, type I [Prevotella sp. oral taxon 473]	89.58	5e-19	Bacteroidales	Bacteroidales
dbCAN_positive_1208	GH11	gi|349734017|gb|AEQ16453.1| glycoside hydrolase type 4, partial [uncultured bovine rumen ciliate]	2e-38	gi|349734017|gb|AEQ16453.1|	glycoside hydrolase type 4, partial [uncultured bovine rumen ciliate]	98.41	2e-33	environmental samples (uncultured bovine rumen ciliate)	environmental samples (uncultured bovine rumen ciliate)
dbCAN_positive_1209	GH97	gi|302149141|gb|ADK95403.1| hypothetical protein HMPREF0659 A5100 [Prevotella melaninogenica ATCC 25845]	1e-34	gi|496300363|ref|WP_009011011.1|	alpha-glucosidase [Prevotella sp. C561]	98.31	3e-28	Prevotella	Prevotella
dbCAN_positive_1210	GH94	gi|302396275|gb|ADL35180.1| cellobiose phosphorylase Cbp94A [Butyrivibrio proteoclasticus B316]	1e-12	gi|640330441|ref|WP_024865819.1|	glycosyl transferase [Butyrivibrio sp. FCS014]	79.49	2e-10	Firmicutes	Not assigned
dbCAN_positive_1211	GH78	gi|295084330|emb|CBK65853.1| Alpha L rhamnosidase N terminal domain. BNR Asp box repeat. Bacterial alpha L rhamnosidase. [Bacteroides xylanisolvens XB1A]	6e-08	gi|665398757|dbj|GAK35656.1|	alfa-L-rhamnosidase [Bacteroides graminisolvens DSM 19988 = JCM 15093]	55.81	2e-05	Bacteroidetes	Not assigned
dbCAN_positive_1212	CE8	gi|110621828|emb|CAJ37106.1| hypothetical protein RCIX1942 [Methanocella arvoryzae MRE50]	7e-06	gi|506212374|ref|WP_015732149.1|	flagellar motor protein MotB [Fibrobacter succinogenes]	94.2	2e-29	Fibrobacter	Fibrobacter
dbCAN_positive_1213	PL6	gi|110621828|emb|CAJ37106.1| hypothetical protein RCIX1942 [Methanocella arvoryzae MRE50]	7e-06	gi|506212374|ref|WP_015732149.1|	flagellar motor protein MotB [Fibrobacter succinogenes]	94.2	2e-29	Fibrobacter	Fibrobacter
dbCAN_positive_1214	GH26	gi|261372538|gb|ACX75283.1| Mannan endo 1,4 beta mannosidase [Fibrobacter succinogenes subsp. succinogenes S85]	3e-20	gi|504359258|ref|WP_014546360.1|	mannan endo-1,4-beta-mannosidase [Fibrobacter succinogenes]	86.36	1e-14	Fibrobacter	Fibrobacter
dbCAN_positive_1215	CE8	gi|333034468|gb|AEF12641.1| G13 pect [uncultured Prevotella sp.]	2e-25	gi|493900507|ref|WP_006846312.1|	pectinesterase [Prevotella copri]	70.83	1e-24	Prevotella	Prevotella
dbCAN_positive_1216	GH77	gi|161985622|gb|ABX81271.1| 4 alpha glucanotransferase [Acholeplasma laidlawii PG 8A]	7e-11	gi|545398714|ref|WP_021638405.1|	4-alpha-glucanotransferase [Clostridium sp. KLE 1755]	72.5	9e-08	Firmicutes	Not assigned
dbCAN_positive_1217	GH115	gi|433303238|gb|AGB29053.1| hypothetical protein Prede 1756 [Prevotella dentalis DSM 3688]	3e-27	gi|494653380|ref|WP_007411324.1|	hypothetical protein [Prevotella sp. MSX73]	78.46	1e-22	Bacteroidales	Bacteroidales
dbCAN_positive_1218	GH25	gi|238876113|gb|ACR75820.1| glycoside hydrolase family 25 [Eubacterium rectale ATCC 33656]	6e-05	No hits	-	-	-	No hits	No hits
dbCAN_positive_1219	CE2	gi|291543697|emb|CBL16806.1| GDSL like Lipase Acylhydrolase [Ruminococcus champanellensis 18P13 = JCM 17042]	3e-18	gi|548190760|ref|WP_022411524.1|	gDSL-like Lipase/Acylhydrolase [Ruminococcus sp. CAG:330]	71.93	4e-14	Ruminococcus	Ruminococcus
dbCAN_positive_1220	PL9	gi|247546668|gb|ACT03687.1| Alpha L fucosidase [Paenibacillus sp. JDR 2]	1e-06	No hits	-	-	-	No hits	No hits
dbCAN_positive_1221	GH120	gi|247546668|gb|ACT03687.1| Alpha L fucosidase [Paenibacillus sp. JDR 2]	1e-06	No hits	-	-	-	No hits	No hits
dbCAN_positive_1222	GH94	gi|326543068|gb|ADZ84927.1| glycosyltransferase 36 [Clostridium lentocellum DSM 5427]	6e-29	gi|503423544|ref|WP_013658205.1|	N,N'-diacetylchitobiose phosphorylase [Cellulosilyticum lentocellum]	95.83	2e-21	Clostridiales	Clostridiales
dbCAN_positive_1223	CE11	gi|291513592|emb|CBK62802.1| UDP 3 O [3 hydroxymyristoyl]N acetylglucosamine deacetylase3 hydroxyacyl [acyl carrier protein]dehydratase [Alistipes shahii WAL 8301]	7e-16	gi|547283774|ref|WP_022017083.1|	putative uncharacterized protein [Bacteroides sp. CAG:545]	69.09	2e-12	Bacteroidales	Not assigned
dbCAN_positive_1224	GH97	gi|298239748|gb|ADI70679.1| putative alpha glucosidase [Prevotella bryantii B14]	2e-26	gi|653246921|ref|WP_027452424.1|	alpha-glucosidase [Prevotella albensis]	88	1e-19	Bacteroidales	Bacteroidales
dbCAN_positive_1225	GH57	gi|294472786|gb|ADE82175.1| glycosyl hydrolase, family 57 [Prevotella ruminicola 23]	6e-22	gi|517749073|ref|WP_018919281.1|	alpha-amylase [Prevotella oris]	88.24	3e-17	Prevotella	Prevotella
dbCAN_positive_1226	GH2	gi|261372636|gb|ACX75381.1| glycoside hydrolase family 2 TIM barrel [Fibrobacter succinogenes subsp. succinogenes S85]	5e-21	gi|504359353|ref|WP_014546455.1|	glycosyl transferase family 2 [Fibrobacter succinogenes]	97.56	2e-15	Fibrobacter	Fibrobacter
dbCAN_positive_1227	GH48	gi|322512636|gb|ADX05724.1| putative carbohydrate active enzyme [uncultured organism]	3e-22	gi|640312411|ref|WP_024861621.1|	hypothetical protein [Ruminococcus flavefaciens]	94	7e-19	Ruminococcus	Ruminococcus
dbCAN_positive_1228	CE9	gi|358752688|gb|AEU36078.1| N acetylglucosamine 6 phosphate deacetylase [Granulicella mallensis MP5ACTX8]	3e-17	gi|655294427|ref|WP_028703464.1|	N-acetylglucosamine-6-phosphate deacetylase [Propionibacterium jensenii]	61.29	3e-12	cellular organisms	Not assigned
dbCAN_positive_1229	GH3	gi|294472530|gb|ADE81919.1| glycosyl hydrolase, family 3 [Prevotella ruminicola 23]	5e-34	gi|697061114|ref|WP_033150731.1|	glycoside hydrolase family 3 [Prevotella sp. RM4]	92.06	5e-25	Prevotella	Prevotella
dbCAN_positive_1230	CE11	gi|326945848|gb|AEA21733.1| beta hydroxyacyl (acyl carrier protein) dehydratase FabZ [Prevotella denticola F0289]	3e-32	gi|547206150|ref|WP_021947123.1|	bifunctional UDP-3-O-[3-hydroxymyristoyl] glucosamine N-acyltransferase/(3R)-hydroxymyristoyl-[acyl-carrier-protein] dehydratase [Prevotella sp. CAG:1124]	88.24	4e-25	Prevotella	Prevotella
dbCAN_positive_1231	GH51	gi|294472414|gb|ADE81803.1| putative alpha N arabinofuranosidase [Prevotella ruminicola 23]	1e-23	gi|697057930|ref|WP_033147696.1|	hypothetical protein [Prevotella sp. P6B1]	87.76	5e-19	Prevotella	Prevotella
dbCAN_positive_1232	GH32	gi|571052824|gb|AHF26463.1| beta fructosidases (levanase invertase) [uncultured bacterium Contig115]	7e-27	gi|571052824|gb|AHF26463.1|	beta-fructosidases (levanase/invertase) [uncultured bacterium Contig115]	60.92	1e-20	Firmicutes	Firmicutes
dbCAN_positive_1233	GH133	gi|149933726|gb|ABR40424.1| conserved hypothetical protein [Bacteroides vulgatus ATCC 8482]	1e-19	gi|697060170|ref|WP_033149789.1|	4-alpha-glucanotransferase [Prevotella sp. RM4]	81.82	2e-25	Prevotella	Prevotella
dbCAN_positive_1234	GH77	gi|291541827|emb|CBL14937.1| 4 alpha glucanotransferase [Ruminococcus bromii L2 63]	1e-34	gi|505335878|ref|WP_015522980.1|	MULTISPECIES: 4-alpha-glucanotransferase [Ruminococcus]	95	6e-27	Clostridiales	Clostridiales
dbCAN_positive_1235	GH5	gi|361059723|gb|AEV98714.1| Cellulase [Niastella koreensis GR20 10]	3e-22	gi|503984634|ref|WP_014218628.1|	cellulase [Niastella koreensis]	68.33	7e-18	Bacteroidetes	Bacteroidetes
dbCAN_positive_1236	GH25	gi|295104518|emb|CBL02062.1| Lyzozyme M1 (1,4 beta N acetylmuramidase) [Faecalibacterium prausnitzii SL3 3]	1e-07	gi|493646510|ref|WP_006598117.1|	hypothetical protein [Pseudoramibacter alactolyticus]	55	5e-06	Clostridiales	Not assigned
dbCAN_positive_1237	GH2	gi|294981259|gb|ADF51724.1| beta galactosidase [Zunongwangia profunda SM A87]	3e-12	gi|588488021|dbj|GAF05906.1|	beta-galactosidase [Cytophaga fermentans DSM 9555 = JCM 21142]	72.73	3e-09	Bacteroidetes	Not assigned
dbCAN_positive_1238	GH94	gi|312443596|gb|ADQ79952.1| cellobiose phosphorylase [Paludibacter propionicigenes WB4]	1e-15	gi|655904407|ref|WP_028974760.1|	glycosyl transferase [Spirochaeta cellobiosiphila]	78.57	2e-11	Bacteria	Not assigned
dbCAN_positive_1239	GH43	gi|315447807|gb|ADU21371.1| Carbohydrate binding family 6 [Ruminococcus albus 7 = DSM 20455]	1e-28	gi|503262889|ref|WP_013497550.1|	carbohydrate-binding family 6 [Ruminococcus albus]	67.14	4e-22	Bacteria	Bacteria
dbCAN_positive_1240	GH31	gi|294471798|gb|ADE81187.1| glycosyl hydrolase, family 31 [Prevotella ruminicola 23]	3e-21	gi|517273716|ref|WP_018462534.1|	alpha-xylosidase [Prevotella paludivivens]	86.79	2e-21	Prevotella	Prevotella
dbCAN_positive_1241	GH77	gi|294472009|gb|ADE81398.1| putative 4 alpha glucanotransferase [Prevotella ruminicola 23]	6e-26	gi|697060353|ref|WP_033149972.1|	hypothetical protein [Prevotella sp. RM4]	80.7	2e-19	Prevotella	Prevotella
dbCAN_positive_1242	GH9	gi|315449364|gb|ADU22928.1| Cellulase [Ruminococcus albus 7 = DSM 20455]	5e-31	gi|655067943|ref|WP_028516206.1|	glycoside hydrolase [Ruminococcus flavefaciens]	89.55	3e-30	Ruminococcus	Ruminococcus
dbCAN_positive_1243	GH48	gi|509094124|gb|AGN27648.1| glycoside hydrolase 48 family protein, partial [uncultured bacterium]	6e-34	gi|509094124|gb|AGN27648.1|	glycoside hydrolase 48 family protein, partial [uncultured bacterium]	98.18	1e-27	environmental samples (uncultured bacterium)	environmental samples (uncultured bacterium)
dbCAN_positive_1244	GH25	gi|294473930|gb|ADE83319.1| glycosyl hydrolase, family 25 protein [Prevotella ruminicola 23]	3e-37	gi|655534310|ref|WP_028908472.1|	glycosyl hydrolase family 25 [Prevotella ruminicola]	80	2e-32	Prevotella	Prevotella
dbCAN_positive_1245	GH92	gi|390423424|gb|AFL77930.1| alpha 1,2 mannosidase, putative [Alistipes finegoldii DSM 17242]	2e-15	gi|492703440|ref|WP_005928176.1|	hypothetical protein [Bacteroides salyersiae]	73.17	1e-12	Bacteroidales	Not assigned
dbCAN_positive_1246	GH124	gi|315447739|gb|ADU21303.1| hypothetical protein Rumal 768 [Ruminococcus albus 7 = DSM 20455]	5e-16	gi|497673591|ref|WP_009987775.1|	glycoside hydrolase [Ruminococcus flavefaciens]	78	6e-14	Ruminococcus	Ruminococcus
dbCAN_positive_1247	GH48	gi|322512636|gb|ADX05724.1| putative carbohydrate active enzyme [uncultured organism]	3e-30	gi|322512636|gb|ADX05724.1|	putative carbohydrate-active enzyme [uncultured organism]	100	9e-24	unclassified sequences	unclassified sequences
dbCAN_positive_1248	GH78	gi|295085806|emb|CBK67329.1| Alpha L rhamnosidase N terminal domain. Bacterial alpha L rhamnosidase. [Bacteroides xylanisolvens XB1A]	4e-36	gi|653249057|ref|WP_027454495.1|	glycosyl hydrolase family 18 [Prevotella brevis]	92.19	2e-30	Bacteroidales	Bacteroidales
dbCAN_positive_1249	PL11	gi|295086739|emb|CBK68262.1| hypothetical protein [Bacteroides xylanisolvens XB1A]	7e-10	gi|496289010|ref|WP_009001048.1|	alpha integrin [Bacteroides sp. D2]	65.52	6e-15	Bacteroides	Bacteroides
dbCAN_positive_1250	GH94	gi|291545216|emb|CBL18325.1| cellobiose phosphorylase [Ruminococcus champanellensis 18P13 = JCM 17042]	1e-36	gi|640302620|ref|WP_024857980.1|	glycosyl transferase [Ruminococcus albus]	90.14	1e-28	Bacteria	Bacteria
dbCAN_positive_1251	GH51	gi|294472145|gb|ADE81534.1| alpha N arabinofuranosidase [Prevotella ruminicola 23]	3e-36	gi|655549073|ref|WP_028912242.1|	alpha-N-arabinofuranosidase [Prevotella sp. MA2016]	90.91	6e-30	Prevotella	Prevotella
dbCAN_positive_1252	GH31	gi|294473386|gb|ADE82775.1| putative alpha xylosidase [Prevotella ruminicola 23]	2e-18	gi|671548852|ref|WP_031531818.1|	MULTISPECIES: xylosidase [Bacteroides]	85.71	2e-14	Bacteroidales	Bacteroidales
dbCAN_positive_1253	GH109	gi|256040419|gb|ACU63963.1| oxidoreductase domain protein [Chitinophaga pinensis DSM 2588]	1e-07	gi|649532156|gb|KDS39490.1|	oxidoreductase , NAD-binding Rossmann fold family protein [Parabacteroides distasonis str. 3776 D15 i]	82.28	2e-32	Bacteroidales	Bacteroidales
dbCAN_positive_1254	GH30	gi|149931510|gb|ABR38208.1| glycoside hydrolase family 30, candidate beta glycosidase [Bacteroides vulgatus ATCC 8482]	7e-25	gi|649524575|gb|KDS32175.1|	O-Glycosyl hydrolase 30 family protein [Bacteroides vulgatus str. 3775 SR(B) 19]	79.63	7e-18	Bacteroidales	Bacteroidales
dbCAN_positive_1255	GH124	gi|315448319|gb|ADU21883.1| Cellulase [Ruminococcus albus 7 = DSM 20455]	3e-13	gi|497670878|ref|WP_009985062.1|	cellulase [Ruminococcus flavefaciens]	65.45	2e-12	Ruminococcus	Not assigned
dbCAN_positive_1256	GH97	gi|146156030|gb|ABQ06884.1| Candidate alpha glycosidase; Glycoside hydrolase family 97 [Flavobacterium johnsoniae UW101]	1e-29	gi|640562880|ref|WP_024994028.1|	alpha-glucosidase [Bacteroides paurosaccharolyticus]	79.73	5e-27	Bacteroidetes	Bacteroidetes
dbCAN_positive_1257	GH1	gi|5639612|gb|AAD45834.1|AF016864 1 beta glucosidase [Orpinomyces sp. PC 2]	8e-23	gi|5639612|gb|AAD45834.1|AF016864_1	beta-glucosidase [Orpinomyces sp. PC-2]	89.58	3e-17	Neocallimastigaceae	Neocallimastigaceae
dbCAN_positive_1258	GH13	gi|357203103|gb|AET61000.1| alpha amylase, catalytic region [Paenibacillus terrae HPL 003]	3e-35	gi|695340930|ref|WP_032538199.1|	hypothetical protein, partial [Streptococcus suis]	84.21	9e-32	Bacteria	Bacteria
dbCAN_positive_1259	GH51	gi|294471660|gb|ADE81049.1| putative alpha N arabinofuranosidase [Prevotella ruminicola 23]	3e-27	gi|697060197|ref|WP_033149816.1|	alpha-L-arabinofuranosidase [Prevotella sp. RM4]	85.45	5e-22	Bacteroidales	Bacteroidales
dbCAN_positive_1260	PL11	gi|110280246|gb|ABG58432.1| CHU large protein; candidate rhamnogalacturonan lyase, polysaccharide lyase family 11 protein [Cytophaga hutchinsonii ATCC 33406]	5e-25	gi|499903813|ref|WP_011584547.1|	rhamnogalacturonan lyase [Cytophaga hutchinsonii]	84.91	2e-19	Bacteria	Bacteria
dbCAN_positive_1261	GH5	gi|291530153|emb|CBK95738.1| Endoglucanase [[Eubacterium]siraeum 70 3]	9e-21	gi|654169183|ref|WP_027728691.1|	hypothetical protein [Treponema sp. C6A8]	58.82	3e-18	Bacteria	Bacteria
dbCAN_positive_1262	GH26	gi|294473909|gb|ADE83298.1| carbohydrate esterase, family 7 glycosyl hydrolase, family 26 [Prevotella ruminicola 23]	5e-23	gi|502830305|ref|WP_013065281.1|	family 7 carbohydrate esterase [Prevotella ruminicola]	73.33	2e-18	Prevotella	Prevotella
dbCAN_positive_1263	GH77	gi|222452828|gb|ACM57093.1| 4 alpha glucanotransferase [Halorubrum lacusprofundi ATCC 49239]	1e-11	gi|690809050|gb|KGF53493.1|	4-alpha-glucanotransferase [Clostridium orbiscindens 1_3_50AFAA]	52.38	2e-09	cellular organisms	Not assigned
dbCAN_positive_1264	GH9	gi|291544575|emb|CBL17684.1| Glycosyl hydrolase family 9 Carbohydrate binding domain. N terminal ig like domain of cellulase [Ruminococcus champanellensis 18P13 = JCM 17042]	9e-18	gi|640312785|ref|WP_024861779.1|	hypothetical protein [Ruminococcus flavefaciens]	63.01	7e-19	Ruminococcus	Ruminococcus
dbCAN_positive_1265	GH97	gi|294474133|gb|ADE83522.1| alpha glucosidase [Prevotella ruminicola 23]	7e-24	gi|697057861|ref|WP_033147635.1|	alpha-glucosidase [Prevotella sp. P6B1]	95.83	2e-20	Prevotella	Prevotella
dbCAN_positive_1266	CE10	gi|336308916|gb|AEI52017.1| Acetylcholinesterase [Runella slithyformis DSM 19594]	6e-10	gi|390357439|ref|XP_780320.3|	PREDICTED: acetylcholinesterase-like [Strongylocentrotus purpuratus]	76.32	1e-08	cellular organisms	Not assigned
dbCAN_positive_1267	GH25	gi|294473074|gb|ADE82463.1| glycosyl hydrolase, family 25 protein [Prevotella ruminicola 23]	1e-28	gi|547256341|ref|WP_021991622.1|	family 25 glycosyl hydrolase [Prevotella sp. CAG:1092]	83.87	2e-23	Prevotella	Prevotella
dbCAN_positive_1268	PL4	gi|315570656|gb|ADU33332.1| polysaccharide lyase family protein 4 [Dendroctonus ponderosae]	0.048	No hits	-	-	-	No hits	No hits
dbCAN_positive_1269	GH97	gi|324316883|gb|ADY34774.1| Glycoside hydrolase 97 [Bacteroides salanitronis DSM 18170]	7e-11	gi|493296946|ref|WP_006254587.1|	alpha-glucosidase [Alloprevotella tannerae]	62.5	6e-07	Bacteroidetes	Not assigned
dbCAN_positive_1270	GH94	gi|294473399|gb|ADE82788.1| cellobiose phosphorylase [Prevotella ruminicola 23]	1e-32	gi|697056787|ref|WP_033147272.1|	glycosyl transferase [Prevotella sp. P6B1]	96.61	2e-27	Prevotella	Prevotella
dbCAN_positive_1271	GH2	gi|145408999|gb|ABP66003.1| glycoside hydrolase family 2, TIM barrel [Caldicellulosiruptor saccharolyticus DSM 8903]	4e-11	gi|496389110|ref|WP_009098100.1|	beta-galactosidase [Rhodopirellula sp. SWK7]	42.68	1e-06	Bacteria	Not assigned
dbCAN_positive_1272	GH13	gi|291523837|emb|CBK89424.1| Glycosidases [Eubacterium rectale DSM 17629]	8e-10	gi|121720108|ref|XP_001276752.1|	maltase MalT [Aspergillus clavatus NRRL 1]	70.97	8e-06	cellular organisms	Not assigned
dbCAN_positive_1273	GH2	gi|294474254|gb|ADE83643.1| beta galactosidase [Prevotella ruminicola 23]	4e-19	gi|547552902|ref|WP_022110511.1|	beta-galactosidase [Prevotella sp. CAG:604]	88.37	1e-15	Bacteroidales	Bacteroidales
dbCAN_positive_1274	GH51	gi|294472145|gb|ADE81534.1| alpha N arabinofuranosidase [Prevotella ruminicola 23]	8e-32	gi|697061773|ref|WP_033151384.1|	alpha-N-arabinofuranosidase [Prevotella sp. RM4]	98.11	3e-22	Prevotella	Prevotella
dbCAN_positive_1275	CE11	gi|290885825|gb|ADD69525.1| UDP 3 0 acyl N acetylglucosamine deacetylase [Denitrovibrio acetiphilus DSM 12809]	0.002	No hits	-	-	-	No hits	No hits
dbCAN_positive_1276	GH2	gi|294472986|gb|ADE82375.1| glycosyl hydrolase, family 2 [Prevotella ruminicola 23]	4e-39	gi|655528777|ref|WP_028906850.1|	beta-galactosidase [Prevotella ruminicola]	97.1	2e-31	Bacteroidales	Bacteroidales
dbCAN_positive_1277	GH48	gi|315449517|gb|ADU23081.1| Cellulose 1,4 beta cellobiosidase [Ruminococcus albus 7 = DSM 20455]	2e-17	gi|503264548|ref|WP_013499209.1|	cellulose 1,4-beta-cellobiosidase [Ruminococcus albus]	69.39	9e-13	Ruminococcus	Not assigned
dbCAN_positive_1278	GH124	gi|16040920|emb|CAC83072.1| cellulase [Ruminococcus flavefaciens 17]	1e-10	gi|359753650|gb|AEV59309.1|	scaffoldin C [Ruminococcus flavefaciens]	88.24	3e-08	Ruminococcus	Not assigned
dbCAN_positive_1279	GH31	gi|294471798|gb|ADE81187.1| glycosyl hydrolase, family 31 [Prevotella ruminicola 23]	3e-39	gi|697060088|ref|WP_033149707.1|	alpha-xylosidase [Prevotella sp. RM4]	86.49	2e-32	Bacteroidales	Bacteroidales
dbCAN_positive_1280	CE9	gi|359351956|gb|AEV29730.1| N acetylglucosamine 6 phosphate deacetylase [Sphaerochaeta pleomorpha str. Grapes]	1e-05	gi|547843877|ref|WP_022251354.1|	dihydroorotase [Prevotella sp. CAG:386]	73.17	6e-10	Prevotellaceae	Not assigned
dbCAN_positive_1281	GH11	gi|3646394|emb|CAA08859.1| xylanase, partial [Polyplastron multivesiculatum]	6e-19	gi|3646394|emb|CAA08859.1|	xylanase [Polyplastron multivesiculatum]	85.71	1e-13	Ciliophora	Polyplastron
dbCAN_positive_1282	GH2	gi|294473328|gb|ADE82717.1| glycosyl hydrolase, family 2 [Prevotella ruminicola 23]	5e-29	gi|697061113|ref|WP_033150730.1|	beta-glucuronidase [Prevotella sp. RM4]	86.21	1e-22	Bacteroidetes	Bacteroidetes
dbCAN_positive_1283	GH25	gi|315448507|gb|ADU22071.1| glycoside hydrolase family 25 [Ruminococcus albus 7 = DSM 20455]	6e-13	gi|503263575|ref|WP_013498236.1|	glycoside hydrolase [Ruminococcus albus]	56.14	1e-08	Bacteria	Not assigned
dbCAN_positive_1284	CE10	gi|302394144|gb|ADL33049.1| xylosidase arabinofuranosidase and esterase Xsa43H [Butyrivibrio proteoclasticus B316]	1e-06	gi|654392911|ref|WP_027870261.1|	hypothetical protein [[Eubacterium] cellulosolvens]	65.38	3e-14	Eubacterium	Eubacterium
dbCAN_positive_1285	GH94	gi|290769621|gb|ADD61402.1| putative carbohydrate active enzyme [uncultured organism]	4e-29	gi|671551244|ref|WP_031533930.1|	MULTISPECIES: glycosyl transferase [Bacteroides]	72.46	3e-23	Bacteroidetes	Bacteroidetes
dbCAN_positive_1286	GH2	gi|312442379|gb|ADQ78735.1| glycoside hydrolase family 42 domain 5 loop region [Paludibacter propionicigenes WB4]	3e-20	gi|495422945|ref|WP_008147642.1|	hypothetical protein [Parabacteroides johnsonii]	65.08	1e-16	Bacteroidales	Bacteroidales
dbCAN_positive_1287	GH2	gi|294472049|gb|ADE81438.1| glycosyl hydrolase, family 2 [Prevotella ruminicola 23]	3e-32	gi|697058310|ref|WP_033147944.1|	beta-galactosidase [Prevotella sp. P6B1]	84.62	7e-26	Prevotella	Prevotella
dbCAN_positive_1288	GH13	gi|83850239|gb|EAP88107.1| putative alpha amylase [Croceibacter atlanticus HTCC2559]	1e-16	gi|648518339|ref|WP_026210090.1|	alpha-amlyase [Flexithrix dorotheae]	62.07	7e-15	Bacteria	Bacteria
dbCAN_positive_1289	GH77	gi|361059911|gb|AEV98902.1| 4 alpha glucanotransferase [Niastella koreensis GR20 10]	2e-13	gi|67484526|ref|XP_657483.1|	4-alpha-glucanotransferase [Entamoeba histolytica HM-1:IMSS]	88.64	5e-17	Entamoeba	Entamoeba
dbCAN_positive_1290	GH11	gi|349734017|gb|AEQ16453.1| glycoside hydrolase type 4, partial [uncultured bovine rumen ciliate]	1e-21	gi|349734017|gb|AEQ16453.1|	glycoside hydrolase type 4, partial [uncultured bovine rumen ciliate]	97.5	6e-18	Ciliophora	Ciliophora
dbCAN_positive_1291	GH51	gi|1877425|gb|AAC45377.1| endoglucanase F precursor [Fibrobacter succinogenes]	8e-27	gi|504358107|ref|WP_014545209.1|	carbohydrate-binding protein [Fibrobacter succinogenes]	94.34	1e-22	Fibrobacter	Fibrobacter
dbCAN_positive_1292	GH127	gi|149933600|gb|ABR40298.1| conserved hypothetical protein [Bacteroides vulgatus ATCC 8482]	7e-24	gi|671549280|ref|WP_031532165.1|	MULTISPECIES: ATP-binding protein [Bacteroides]	98.39	6e-26	Bacteroides	Bacteroides
dbCAN_positive_1293	GH97	gi|298239748|gb|ADI70679.1| putative alpha glucosidase [Prevotella bryantii B14]	2e-37	gi|547749171|ref|WP_022162193.1|	uncharacterized protein [Bacteroides sp. CAG:633]	70.59	8e-36	Bacteroidetes	Bacteroidetes
dbCAN_positive_1294	GH51	gi|302394172|gb|ADL33077.1| alpha L arabinofuranosidase Arf51A [Butyrivibrio proteoclasticus B316]	8e-27	gi|551020653|ref|WP_022764821.1|	alpha-N-arabinofuranosidase [Butyrivibrio sp. XPD2006]	92.16	5e-21	Firmicutes	Firmicutes
dbCAN_positive_1295	GH11	gi|349734017|gb|AEQ16453.1| glycoside hydrolase type 4, partial [uncultured bovine rumen ciliate]	2e-43	gi|349734017|gb|AEQ16453.1|	glycoside hydrolase type 4, partial [uncultured bovine rumen ciliate]	100	1e-36	environmental samples (uncultured bovine rumen ciliate)	environmental samples (uncultured bovine rumen ciliate)
dbCAN_positive_1296	GH51	gi|312442147|gb|ADQ78503.1| alpha L arabinofuranosidase domain protein [Paludibacter propionicigenes WB4]	5e-29	gi|547749457|ref|WP_022162464.1|	carbohydrate binding domain protein [Bacteroides sp. CAG:633]	79.03	2e-23	Bacteroidales	Bacteroidales
dbCAN_positive_1297	GH94	gi|571052560|gb|AHF26213.1| glycosyltransferase [uncultured bacterium Contigcl 1792]	5e-28	gi|571052560|gb|AHF26213.1|	glycosyltransferase [uncultured bacterium Contigcl_1792]	85.96	2e-20	environmental samples (uncultured bacterium)	environmental samples (uncultured bacterium)
dbCAN_positive_1298	GH10	gi|9965986|gb|AAG02560.1| xylanase Xyn10L [Fibrobacter succinogenes subsp. succinogenes S85]	8e-39	gi|504359356|ref|WP_014546458.1|	carbohydrate-binding protein [Fibrobacter succinogenes]	98.46	5e-32	Fibrobacter	Fibrobacter
dbCAN_positive_1299	CE1	gi|433303437|gb|AGB29252.1| enterochelin esterase like enzyme [Prevotella dentalis DSM 3688]	2e-19	gi|522211824|ref|WP_020718991.1|	hypothetical protein [Acidobacteriaceae bacterium KBS 96]	73.21	1e-15	Bacteria	Bacteria
dbCAN_positive_1300	PL6	gi|469770415|gb|AGH80696.1| hypothetical protein PCNPT3 3770 [Psychromonas sp. CNPT3]	3.2	No hits	-	-	-	No hits	No hits
dbCAN_positive_1301	GH10	gi|442540193|gb|AGC54683.1| XynB, partial [uncultured organism]	8e-13	gi|442540193|gb|AGC54683.1|	XynB, partial [uncultured organism]	71.79	1e-07	Bacteroides	Not assigned
dbCAN_positive_1302	GH105	gi|160427027|gb|ABX40590.1| glycosyl hydrolase family 88 [Lachnoclostridium phytofermentans ISDg]	2e-21	gi|495394532|ref|WP_008119232.1|	glycosyl hydrolase family 88 [[Bacteroides] pectinophilus]	68.85	7e-18	Bacteria	Bacteria
dbCAN_positive_1303	GH76	gi|160427027|gb|ABX40590.1| glycosyl hydrolase family 88 [Lachnoclostridium phytofermentans ISDg]	2e-21	gi|495394532|ref|WP_008119232.1|	glycosyl hydrolase family 88 [[Bacteroides] pectinophilus]	68.85	7e-18	Bacteria	Bacteria
dbCAN_positive_1304	GH53	gi|521011465|gb|AGP44467.1| galactosidase [Serratia plymuthica S13]	3e-12	gi|494310774|ref|WP_007174885.1|	hypothetical protein [Prevotella bergensis]	66.67	2e-09	Bacteria	Not assigned
dbCAN_positive_1305	GH33	gi|635552743|dbj|BAO79782.1| sialidase 3d [Oreochromis niloticus]	0.0003	No hits	-	-	-	No hits	No hits
dbCAN_positive_1306	GH115	gi|294472180|gb|ADE81569.1| conserved hypothetical protein [Prevotella ruminicola 23]	2e-26	gi|697060776|ref|WP_033150394.1|	glycosyhydrolase [Prevotella sp. RM4]	85.19	9e-21	Bacteroidales	Bacteroidales
dbCAN_positive_1307	GH43	gi|312443132|gb|ADQ79488.1| glycoside hydrolase family 43 [Paludibacter propionicigenes WB4]	2e-16	gi|546355884|ref|WP_021843035.1|	glycoside hydrolase family 43 [Bacteroides sp. CAG:1060]	80.43	9e-16	Bacteroides	Bacteroides
dbCAN_positive_1308	GH105	gi|294473505|gb|ADE82894.1| pectinase family protein glycosyl hydrolase family 88 [Prevotella ruminicola 23]	1e-29	gi|697059032|ref|WP_033148664.1|	hypothetical protein, partial [Prevotella sp. P6B1]	90.16	1e-23	Prevotella	Prevotella
dbCAN_positive_1309	GH94	gi|328447303|gb|AEB13019.1| glycosyltransferase 36 [Treponema succinifaciens DSM 2489]	2e-26	gi|551311413|ref|WP_022931301.1|	N,N'-diacetylchitobiose phosphorylase [Treponema bryantii]	98.04	6e-23	Treponema	Treponema
dbCAN_positive_1310	GH77	gi|291541827|emb|CBL14937.1| 4 alpha glucanotransferase [Ruminococcus bromii L2 63]	4e-26	gi|547893437|ref|WP_022298207.1|	4-alpha-glucanotransferase [Clostridium sp. CAG:964]	71.43	9e-21	Bacteria	Bacteria
dbCAN_positive_1311	GH105	gi|294473505|gb|ADE82894.1| pectinase family protein glycosyl hydrolase family 88 [Prevotella ruminicola 23]	3e-21	gi|697060596|ref|WP_033150215.1|	hypothetical protein, partial [Prevotella sp. RM4]	84.78	6e-15	Prevotella	Prevotella
dbCAN_positive_1312	GH20	gi|589089644|gb|AHK46399.1| beta N acetylhexosaminidase [Ensifer adhaerens OV14]	3e-06	gi|645519130|gb|KDP75889.1|	beta-N-acetylhexosaminidase [Ensifer adhaerens]	57.14	0.0003	Ensifer	Not assigned
dbCAN_positive_1313	CE4	gi|312444805|gb|ADQ81161.1| polysaccharide deacetylase [Paludibacter propionicigenes WB4]	2e-12	gi|503211869|ref|WP_013446530.1|	polysaccharide deacetylase [Paludibacter propionicigenes]	45.28	4e-07	Bacteroidetes	Not assigned
dbCAN_positive_1314	GH51	gi|294472145|gb|ADE81534.1| alpha N arabinofuranosidase [Prevotella ruminicola 23]	1e-29	gi|697061773|ref|WP_033151384.1|	alpha-N-arabinofuranosidase [Prevotella sp. RM4]	92	6e-22	Bacteroidales	Bacteroidales
dbCAN_positive_1315	GH43	gi|261373462|gb|ACX76207.1| glycoside hydrolase family 43 [Fibrobacter succinogenes subsp. succinogenes S85]	2e-33	gi|504360123|ref|WP_014547225.1|	glycoside hydrolase [Fibrobacter succinogenes]	91.67	6e-27	Fibrobacter	Fibrobacter
dbCAN_positive_1316	GH48	gi|509093468|gb|AGN27320.1| glycoside hydrolase 48 family protein, partial [uncultured bacterium]	6e-34	gi|509093768|gb|AGN27470.1|	glycoside hydrolase 48 family protein, partial [uncultured bacterium]	87.5	3e-26	environmental samples (uncultured bacterium)	environmental samples (uncultured bacterium)
dbCAN_positive_1317	GH23	gi|218356651|emb|CAQ89277.1| lytic murein endotransglycosylase E [Escherichia fergusonii ATCC 35469]	0.002	gi|502830130|ref|WP_013065106.1|	MULTISPECIES: transglycosylase [Prevotella]	81.97	1e-21	Prevotella	Prevotella
dbCAN_positive_1318	GH11	gi|349734015|gb|AEQ16452.1| glycoside hydrolase type 3, partial [uncultured bovine rumen ciliate]	5e-27	gi|349734015|gb|AEQ16452.1|	glycoside hydrolase type 3, partial [uncultured bovine rumen ciliate]	100	4e-22	environmental samples (uncultured bovine rumen ciliate)	environmental samples (uncultured bovine rumen ciliate)
dbCAN_positive_1319	GH13	gi|498541208|gb|AGL50935.1| pullulanase precursor, partial [uncultured bacterium]	2e-12	gi|547825909|ref|WP_022234176.1|	alpha amylase catalytic domain protein [Eubacterium sp. CAG:202]	72.41	1e-16	Eubacterium	Eubacterium
dbCAN_positive_1320	GH112	gi|565673911|gb|AHC18481.1| D galactosyl beta 1 >GH112 4 L rhamnose phosphorylase [Paenibacillus polymyxa CR1]	9e-20	gi|686534361|gb|AIQ45059.1|	D-galactosyl-beta-1-4-L-rhamnose phosphorylase [Paenibacillus sp. FSL R7-0273]	85.42	2e-16	Firmicutes	Firmicutes
dbCAN_positive_1321	GH106	gi|324319642|gb|ADY37533.1| lipolytic protein G D S L family [Bacteroides salanitronis DSM 18170]	2e-26	gi|518367624|ref|WP_019537831.1|	hypothetical protein [Proteiniphilum acetatigenes]	75.81	8e-22	Bacteroidetes	Bacteroidetes
dbCAN_positive_1322	GH45	gi|261372279|gb|ACX75024.1| Cellulase [Fibrobacter succinogenes subsp. succinogenes S85]	1e-22	gi|504359017|ref|WP_014546119.1|	glycosyl hydrolase family 5 [Fibrobacter succinogenes]	74.55	1e-16	Fibrobacter	Fibrobacter
dbCAN_positive_1323	PL21	gi|548727465|gb|AGX08893.1| hypothetical protein BRDCF 9525 [Bacteroides sp. CF50]	1.1	gi|571051965|gb|AHF25645.1|	collagen adhesin [uncultured bacterium Contigcl_24]	55.74	1e-09	Bacteria	Not assigned
dbCAN_positive_1324	GH77	gi|291541827|emb|CBL14937.1| 4 alpha glucanotransferase [Ruminococcus bromii L2 63]	3e-19	gi|505335878|ref|WP_015522980.1|	MULTISPECIES: 4-alpha-glucanotransferase [Ruminococcus]	84.78	4e-15	Clostridiales	Clostridiales
dbCAN_positive_1325	GH2	gi|342355214|gb|AEL27744.1| glycoside hydrolase family 2 sugar binding protein [Cyclobacterium marinum DSM 745]	4e-27	gi|503788034|ref|WP_014022028.1|	beta-galactosidase [Cyclobacterium marinum]	60.26	4e-21	Bacteroidetes	Bacteroidetes
dbCAN_positive_1326	GH9	gi|317022222|gb|ADU86912.1| cellulase [uncultured bacterium]	5e-27	gi|317022222|gb|ADU86912.1|	cellulase [uncultured bacterium]	73.53	4e-21	Fibrobacter	Fibrobacter
dbCAN_positive_1327	GH9	gi|218081351|emb|CAL91976.1| cellulase, partial [Epidinium ecaudatum]	3e-27	gi|218081351|emb|CAL91976.1|	cellulase [Epidinium ecaudatum]	98	2e-21	Epidinium	Epidinium
dbCAN_positive_1328	GH31	gi|302394855|gb|ADL33760.1| glycoside hydrolase family 31 Gh31A [Butyrivibrio proteoclasticus B316]	6e-26	gi|651425069|ref|WP_026527408.1|	hypothetical protein [Butyrivibrio sp. VCD2006]	76.92	3e-25	Butyrivibrio	Butyrivibrio
dbCAN_positive_1329	GH48	gi|509093582|gb|AGN27377.1| glycoside hydrolase 48 family protein, partial [uncultured bacterium]	3e-25	gi|509093582|gb|AGN27377.1|	glycoside hydrolase 48 family protein, partial [uncultured bacterium]	74.58	2e-20	environmental samples (uncultured bacterium)	environmental samples (uncultured bacterium)
dbCAN_positive_1330	GH94	gi|290769621|gb|ADD61402.1| putative carbohydrate active enzyme [uncultured organism]	7e-27	gi|693443195|gb|KGI60576.1|	glycosyl transferase [Prevotella sp. S7 MS 2]	94	5e-20	Bacteroidales	Bacteroidales
dbCAN_positive_1331	PL1	gi|584458142|emb|CDM70399.1| PelB [Clostridium sp. M2 40]	3e-06	gi|545446202|ref|WP_021683302.1|	ricin-type beta-trefoil lectin domain protein [Ruminococcus callidus]	70.15	2e-18	Ruminococcus	Ruminococcus
dbCAN_positive_1332	GH33	gi|29337758|gb|AAO75562.1| sialidase (Neuraminidase) [Bacteroides thetaiotaomicron VPI 5482]	2e-16	gi|690792213|gb|KGF38465.1|	sialidase [Prevotella bivia DNF00650]	66.67	4e-13	Bacteroidales	Prevotella
dbCAN_positive_1333	GH10	gi|294472388|gb|ADE81777.1| endo 1,4 beta xylanase [Prevotella ruminicola 23]	4e-18	gi|697092359|ref|WP_033160696.1|	glycosyl hydrolase family 10 [Bacteroides cellulosilyticus]	72.73	2e-15	Bacteroidales	Bacteroidales
dbCAN_positive_1334	GH31	gi|571050972|gb|AHF24694.1| glucosidase [uncultured bacterium Contig1584b]	1e-34	gi|571050972|gb|AHF24694.1|	glucosidase [uncultured bacterium Contig1584b]	81.43	3e-28	Firmicutes	Firmicutes
dbCAN_positive_1335	GH26	gi|291545122|emb|CBL18231.1| Beta mannanase [Ruminococcus champanellensis 18P13 = JCM 17042]	9e-13	gi|640311441|ref|WP_024861240.1|	glycoside hydrolase [Ruminococcus flavefaciens]	84.62	2e-19	Ruminococcus	Ruminococcus
dbCAN_positive_1336	GH5	gi|169640143|gb|ACA61149.1| cellulase [uncultured microorganism]	7e-16	gi|169640143|gb|ACA61149.1|	cellulase [uncultured microorganism]	63.04	5e-11	Prevotella	Not assigned
dbCAN_positive_1337	GH77	gi|294474364|gb|ADE83753.1| putative 4 alpha glucanotransferase [Prevotella ruminicola 23]	6e-21	gi|697060793|ref|WP_033150411.1|	4-alpha-glucanotransferase [Prevotella sp. RM4]	93.02	2e-15	Prevotella	Prevotella
dbCAN_positive_1338	GH15	gi|359377519|emb|CCE85902.1| Piso0 5540 [Millerozyma farinosa CBS 7064]	1e-08	gi|514693843|ref|XP_004994493.1|	hypothetical protein PTSG_04401 [Salpingoeca rosetta]	47.46	2e-08	Choanoflagellida	Not assigned
dbCAN_positive_1339	GH28	gi|294473505|gb|ADE82894.1| pectinase family protein glycosyl hydrolase family 88 [Prevotella ruminicola 23]	2e-40	gi|697060596|ref|WP_033150215.1|	hypothetical protein, partial [Prevotella sp. RM4]	85.53	1e-31	Prevotella	Prevotella
dbCAN_positive_1340	PL9	gi|238872537|gb|ACR72247.1| Polysaccharide Lyase Family 1 modular protein with two candidate pectate lyase domains [[Eubacterium]eligens ATCC 27750]	0.039	No hits	-	-	-	No hits	No hits
dbCAN_positive_1341	GH10	gi|322512628|gb|ADX05720.1| putative carbohydrate active enzyme [uncultured organism]	8e-27	gi|322512628|gb|ADX05720.1|	putative carbohydrate-active enzyme [uncultured organism]	81.03	1e-22	Fibrobacter	Fibrobacter
dbCAN_positive_1342	GH123	gi|521355722|gb|AGP54039.1| hypothetical protein M271 12215 [Streptomyces rapamycinicus NRRL 5491]	0.002	gi|490180498|ref|WP_004079115.1|	hypothetical protein [Clostridium sp. ASF502]	61.11	1e-16	Bacteria	Bacteria
dbCAN_positive_1343	GH30	gi|315450258|gb|ADU23821.1| coagulation factor 5 8 type domain protein [Ruminococcus albus 7 = DSM 20455]	6e-28	gi|497670484|ref|WP_009984668.1|	alpha-L-arabinofuranosidase [Ruminococcus flavefaciens]	80	6e-25	Ruminococcus	Ruminococcus
dbCAN_positive_1344	GH9	gi|21929669|gb|AAM81967.1|AF459453 1 cellulase Cel9A precursor [Piromyces sp. E2]	8e-13	gi|21929667|gb|AAM81966.1|AF459452_1	cellulase Cel9A precursor [Piromyces sp. E2]	84.85	5e-09	Neocallimastigaceae	Not assigned
dbCAN_positive_1345	GH94	gi|328448552|gb|AEB14268.1| glycosyltransferase 36 [Treponema succinifaciens DSM 2489]	2e-23	gi|654165729|ref|WP_027727942.1|	glycosyl transferase [Treponema sp. C6A8]	86.54	1e-18	Treponema	Treponema
dbCAN_positive_1346	CE7	gi|573474268|gb|AHF91279.1| acetyl xylan esterase [Opitutaceae bacterium TAV5]	5e-05	No hits	-	-	-	No hits	No hits
dbCAN_positive_1347	GH2	gi|326945123|gb|AEA21008.1| Beta galactosidase small chain [Prevotella denticola F0289]	1e-14	gi|690795405|gb|KGF41427.1|	beta-galactosidase [Prevotella denticola DNF00960]	65.96	2e-10	Bacteroidales	Not assigned
dbCAN_positive_1348	GH2	gi|294472049|gb|ADE81438.1| glycosyl hydrolase, family 2 [Prevotella ruminicola 23]	6e-22	gi|697060030|ref|WP_033149649.1|	beta-galactosidase [Prevotella sp. RM4]	91.3	2e-18	Prevotella	Prevotella
dbCAN_positive_1349	GH8	gi|160429998|gb|ABX43561.1| glycoside hydrolase family 8 [Lachnoclostridium phytofermentans ISDg]	6e-20	gi|651393665|ref|WP_026505438.1|	xylanase [Butyrivibrio sp. NC3005]	82.22	7e-15	Firmicutes	Firmicutes
dbCAN_positive_1350	PL11	gi|433302975|gb|AGB28791.1| FG GAP repeat protein [Prevotella dentalis DSM 3688]	2e-14	gi|505111506|ref|WP_015298608.1|	FG-GAP repeat protein [Prevotella dentalis]	58.33	6e-11	Prevotella	Not assigned
dbCAN_positive_1351	CE6	gi|317022264|gb|ADU86933.1| putative acetyl xylan esterase [uncultured bacterium]	3e-16	gi|317022264|gb|ADU86933.1|	putative acetyl xylan esterase [uncultured bacterium]	61.11	3e-10	Bacteroidales	Not assigned
dbCAN_positive_1352	GH3	gi|294472530|gb|ADE81919.1| glycosyl hydrolase, family 3 [Prevotella ruminicola 23]	7e-68	gi|502828930|ref|WP_013063906.1|	family 3 glycosyl hydrolase [Prevotella ruminicola]	96.33	2e-53	Prevotella	Prevotella
dbCAN_positive_1353	GH51	gi|149934958|gb|ABR41656.1| glycoside hydrolase family 51, candidate alpha L arabinofuranosidase [Bacteroides vulgatus ATCC 8482]	7e-20	gi|640563746|ref|WP_024994873.1|	alpha-N-arabinofuranosidase [Bacteroides paurosaccharolyticus]	90.91	2e-13	Bacteroidales	Bacteroides
dbCAN_positive_1354	GH105	gi|29341425|gb|AAO79213.1| glycoside hydrolase family 15 [Bacteroides thetaiotaomicron VPI 5482]	6e-17	gi|547185337|ref|WP_021927299.1|	predicted unsaturated glucuronyl hydrolase involved in regulation of bacterial surface properties and related proteins [Alistipes sp. CAG:831]	58.06	4e-13	Bacteria	Alistipes
dbCAN_positive_1355	CE11	gi|260220024|emb|CBA27147.1| UDP 3 O [3 hydroxymyristoyl]N acetylglucosamine deacetylase [Curvibacter putative symbiont of Hydra magnipapillata]	2e-25	gi|654849826|ref|WP_028302240.1|	UDP-3-O-(3-hydroxymyristoyl) glucosamine N-acyltransferase [Oceanospirillum beijerinckii]	58.75	1e-19	Proteobacteria	Proteobacteria
dbCAN_positive_1356	GH53	gi|294474373|gb|ADE83762.1| glycosyl hydrolase, family 53 [Prevotella ruminicola 23]	0.001	No hits	-	-	-	No hits	No hits
dbCAN_positive_1357	GH115	gi|156110538|gb|EDO12283.1| hypothetical protein BACOVA 2173 [Bacteroides ovatus ATCC 8483]	2e-19	gi|547749182|ref|WP_022162204.1|	putative uncharacterized protein [Bacteroides sp. CAG:633]	88.89	5e-17	Bacteroidales	Bacteroidales
dbCAN_positive_1358	CE1	gi|290769718|gb|ADD61495.1| putative multimodular carbohydrate active enzyme [uncultured organism]	8e-17	gi|589393030|gb|EXG77790.1|	enterochelin esterase-like enzyme [Prevotella oryzae DSM 17970]	63.33	9e-13	Bacteroidales	Not assigned
dbCAN_positive_1359	GH57	gi|294472786|gb|ADE82175.1| glycosyl hydrolase, family 57 [Prevotella ruminicola 23]	5e-37	gi|697060172|ref|WP_033149791.1|	alpha-amylase [Prevotella sp. RM4]	100	7e-27	Prevotella	Prevotella
dbCAN_positive_1360	CE7	gi|294473909|gb|ADE83298.1| carbohydrate esterase, family 7 glycosyl hydrolase, family 26 [Prevotella ruminicola 23]	5e-32	gi|697060547|ref|WP_033150166.1|	hypothetical protein, partial [Prevotella sp. RM4]	82.09	3e-24	Bacteroidales	Bacteroidales
dbCAN_positive_1361	PL11	gi|247543671|gb|ACT00690.1| FG GAP repeat protein [Paenibacillus sp. JDR 2]	6e-06	gi|653245510|ref|WP_027451049.1|	hypothetical protein [Prevotella brevis]	43.94	0.0002	Bacteria	Not assigned
dbCAN_positive_1362	GH11	gi|349734017|gb|AEQ16453.1| glycoside hydrolase type 4, partial [uncultured bovine rumen ciliate]	4e-37	gi|349734017|gb|AEQ16453.1|	glycoside hydrolase type 4, partial [uncultured bovine rumen ciliate]	98.36	3e-32	Ciliophora	Ciliophora
dbCAN_positive_1363	GH77	gi|237501697|gb|ACQ94290.1| 4 alpha glucanotransferase [Tolumonas auensis DSM 9187]	3e-18	gi|498140929|ref|WP_010455085.1|	4-alpha-glucanotransferase [Succinivibrionaceae bacterium WG-1]	74.51	1e-13	Gammaproteobacteria	Succinivibrionaceae
dbCAN_positive_1364	GH48	gi|509094216|gb|AGN27694.1| glycoside hydrolase 48 family protein, partial [uncultured bacterium]	2e-39	gi|509094216|gb|AGN27694.1|	glycoside hydrolase 48 family protein, partial [uncultured bacterium]	90.14	5e-34	Ruminococcus	Ruminococcus
dbCAN_positive_1365	GH109	gi|332332142|gb|AEE49243.1| Alpha N acetylgalactosaminidase [Haliscomenobacter hydrossis DSM 1100]	0.0002	gi|547876637|ref|WP_022282245.1|	putative uncharacterized protein [Clostridium sp. CAG:448]	46.67	2e-13	Clostridium	Clostridium
dbCAN_positive_1366	CE8	gi|338833047|gb|AEJ18225.1| Pectinesterase [Treponema caldaria DSM 7334]	3e-08	gi|503733462|ref|WP_013967538.1|	pectinesterase [Treponema caldaria]	46.3	7e-05	Bacteria	Not assigned
dbCAN_positive_1367	GH45	gi|261372279|gb|ACX75024.1| Cellulase [Fibrobacter succinogenes subsp. succinogenes S85]	1e-10	gi|504359017|ref|WP_014546119.1|	glycosyl hydrolase family 5 [Fibrobacter succinogenes]	68.29	2e-06	Fibrobacter	Not assigned
dbCAN_positive_1368	CE8	gi|433302427|gb|AGB28243.1| pectin methylesterase [Prevotella dentalis DSM 3688]	1e-13	gi|546369182|ref|WP_021852020.1|	pectinesterase family [Prevotella sp. CAG:1058]	40.83	3e-14	Prevotella	Prevotella
dbCAN_positive_1369	CE8	gi|433302427|gb|AGB28243.1| pectin methylesterase [Prevotella dentalis DSM 3688]	1e-13	gi|546369182|ref|WP_021852020.1|	pectinesterase family [Prevotella sp. CAG:1058]	40.83	3e-14	Prevotella	Prevotella
dbCAN_positive_1370	GH74	gi|283437517|gb|ADB15959.1| hypothetical protein Psta 1281 [Pirellula staleyi DSM 6068]	0.62	No hits	-	-	-	No hits	No hits
dbCAN_positive_1371	GH23	gi|469763182|gb|AGH73600.1| Membrane bound lytic murein transglycosylase E [Edwardsiella piscicida C07 087]	0.013	gi|655548565|ref|WP_028911736.1|	transglycosylase [Prevotella sp. MA2016]	79.59	7e-40	Prevotella	Prevotella
dbCAN_positive_1372	CE2	gi|2231245|gb|AAB69091.1| acetylxylan esterase, partial [Neocallimastix patriciarum]	4e-11	gi|655061705|ref|WP_028509998.1|	hypothetical protein [Ruminococcus sp. NK3A76]	56.14	2e-08	cellular organisms	Not assigned
dbCAN_positive_1373	GH43	gi|149931071|gb|ABR37769.1| glycoside hydrolase family 43, candidate beta xylosidase alpha L arabinofuranosidase [Bacteroides vulgatus ATCC 8482]	2e-30	gi|671549167|ref|WP_031532078.1|	MULTISPECIES: beta-xylosidase [Bacteroides]	98.61	1e-35	Bacteroides	Bacteroides
dbCAN_positive_1374	GH27	gi|291544137|emb|CBL17246.1| Alpha galactosidase [Ruminococcus champanellensis 18P13 = JCM 17042]	4e-25	gi|548226571|ref|WP_022445427.1|	alpha-galactosidase [Faecalibacterium sp. CAG:74]	81.82	1e-19	Firmicutes	Firmicutes
dbCAN_positive_1375	GH36	gi|291544137|emb|CBL17246.1| Alpha galactosidase [Ruminococcus champanellensis 18P13 = JCM 17042]	4e-25	gi|548226571|ref|WP_022445427.1|	alpha-galactosidase [Faecalibacterium sp. CAG:74]	81.82	1e-19	Firmicutes	Firmicutes
dbCAN_positive_1376	GH51	gi|223558031|gb|ACM91037.1| alpha L arabinofuranosidase A precursor [uncultured bacterium URE4]	2e-17	gi|653249519|ref|WP_027454954.1|	alpha-L-arabinofuranosidase [Prevotella brevis]	80.85	2e-15	Prevotella	Prevotella
dbCAN_positive_1377	GH13	gi|46360130|gb|AAS88888.1| AAMYI [Ostreococcus tauri]	8e-06	gi|547514817|ref|WP_022102626.1|	putative alpha-amylase AMY3 [Prevotella sp. CAG:5226]	52.31	9e-13	Prevotellaceae	Not assigned
dbCAN_positive_1378	GH127	gi|149933600|gb|ABR40298.1| conserved hypothetical protein [Bacteroides vulgatus ATCC 8482]	3e-34	gi|671549280|ref|WP_031532165.1|	MULTISPECIES: ATP-binding protein [Bacteroides]	100	8e-27	Bacteroides	Bacteroides
dbCAN_positive_1379	GH51	gi|294472145|gb|ADE81534.1| alpha N arabinofuranosidase [Prevotella ruminicola 23]	3e-36	gi|697061773|ref|WP_033151384.1|	alpha-N-arabinofuranosidase [Prevotella sp. RM4]	96.77	2e-28	Prevotella	Prevotella
dbCAN_positive_1380	GH29	gi|386376155|gb|AFJ08184.1| alpha L fucosidase [Prevotella intermedia 17]	2e-22	gi|494010557|ref|WP_006952978.1|	alpha-L-fucosidase [Prevotella micans]	68.25	9e-18	Bacteroidales	Bacteroidales
dbCAN_positive_1381	GH43	gi|302396147|gb|ADL35052.1| xylosidase arabinofuranosidase Xsa43E [Butyrivibrio proteoclasticus B316]	2e-19	gi|548054378|ref|WP_022376009.1|	glycoside hydrolase family 43 [Clostridium sp. CAG:62]	92.68	3e-15	Clostridiales	Clostridiales
dbCAN_positive_1382	GH94	gi|302396275|gb|ADL35180.1| cellobiose phosphorylase Cbp94A [Butyrivibrio proteoclasticus B316]	1e-37	gi|671565533|ref|WP_031545898.1|	glycosyl transferase [Lachnospiraceae bacterium AC2014]	88.24	2e-28	Clostridiales	Clostridiales
dbCAN_positive_1383	GH10	gi|322512628|gb|ADX05720.1| putative carbohydrate active enzyme [uncultured organism]	2e-36	gi|322512628|gb|ADX05720.1|	putative carbohydrate-active enzyme [uncultured organism]	84	9e-29	Fibrobacter	Fibrobacter
dbCAN_positive_1384	GH36	gi|460565065|gb|AGH14048.1| melibiase [Prevotella sp. Sc00033]	4e-27	gi|697060973|ref|WP_033150590.1|	alpha-glycosidase [Prevotella sp. RM4]	90.38	3e-20	Bacteroidales	Bacteroidales
dbCAN_positive_1385	GH2	gi|373944254|gb|AEY65175.1| beta galactosidase beta glucuronidase [Clostridium sp. BNL1100]	4e-14	gi|697058546|ref|WP_033148179.1|	glycoside hydrolase [Prevotella sp. P6B1]	90.24	6e-14	Prevotella	Prevotella
dbCAN_positive_1386	GH2	gi|312442379|gb|ADQ78735.1| glycoside hydrolase family 42 domain 5 loop region [Paludibacter propionicigenes WB4]	5e-19	gi|495422945|ref|WP_008147642.1|	hypothetical protein [Parabacteroides johnsonii]	74.47	3e-15	Bacteroidales	Bacteroidales
dbCAN_positive_1387	CE10	gi|290769714|gb|ADD61491.1| putative carbohydrate active enzyme [uncultured organism]	6e-17	gi|697060790|ref|WP_033150408.1|	esterase [Prevotella sp. RM4]	80.36	5e-17	Prevotella	Prevotella
dbCAN_positive_1388	GH31	gi|294473386|gb|ADE82775.1| putative alpha xylosidase [Prevotella ruminicola 23]	1e-38	gi|697058579|ref|WP_033148212.1|	xylosidase [Prevotella sp. P6B1]	92.75	2e-32	Prevotella	Prevotella
dbCAN_positive_1389	CE10	gi|357203825|gb|AET61722.1| gdsl like lipase acylhydrolase [Paenibacillus terrae HPL 003]	1e-08	gi|647589303|ref|WP_025866293.1|	hypothetical protein [Prolixibacter bellariivorans]	61.76	3e-18	Bacteroidetes	Bacteroidetes
dbCAN_positive_1390	GH31	gi|294473386|gb|ADE82775.1| putative alpha xylosidase [Prevotella ruminicola 23]	2e-33	gi|502829785|ref|WP_013064761.1|	xylosidase [Prevotella ruminicola]	77.63	8e-28	Prevotella	Prevotella
dbCAN_positive_1391	GH11	gi|146197179|dbj|BAF57353.1| putative glycosyl hydrolase family11 [uncultured symbiotic protist of Hodotermopsis sjoestedti]	5e-06	gi|667467222|sp|A8TGA1.1|XYS20_NEOPA	RecName: Full=Endo-1,4-beta-xylanase S20; Short=Xylanase S20; AltName: Full=1,4-beta-D-xylan xylanohydrolase S20; Flags: Precursor [Neocallimastix patriciarum]	59.7	2e-05	Opisthokonta	Not assigned
dbCAN_positive_1392	GH45	gi|261372279|gb|ACX75024.1| Cellulase [Fibrobacter succinogenes subsp. succinogenes S85]	4e-19	gi|504359017|ref|WP_014546119.1|	glycosyl hydrolase family 5 [Fibrobacter succinogenes]	65	3e-14	Fibrobacter	Fibrobacter
dbCAN_positive_1393	CE1	gi|219964511|gb|ACL68347.1| endo 1,4 beta xylanase [Neocallimastix patriciarum]	1e-22	gi|667467202|sp|B8YG19.1|XS20E_NEOPA	RecName: Full=Bifunctional acetylxylan esterase/xylanase XynS20E; Includes: RecName: Full=Acetylxylan esterase; Includes: RecName: Full=Endo-1,4-beta-xylanase; Short=Xylanase; AltName: Full=1,4-beta-D-xylan xylanohydrolase; Flags: Precursor [Neocallimastix patriciarum]	97.67	2e-18	cellular organisms	cellular organisms
dbCAN_positive_1394	GH51	gi|294472145|gb|ADE81534.1| alpha N arabinofuranosidase [Prevotella ruminicola 23]	4e-27	gi|697061773|ref|WP_033151384.1|	alpha-N-arabinofuranosidase [Prevotella sp. RM4]	97.92	5e-20	Prevotella	Prevotella
dbCAN_positive_1395	GH24	gi|238876778|gb|ACR76485.1| probable phage related lysozyme [Eubacterium rectale ATCC 33656]	7e-08	gi|502256561|ref|WP_012743513.1|	putative phage-related lysozyme [Eubacterium rectale]	42.11	5e-05	Clostridiales	Not assigned
dbCAN_positive_1396	GH95	gi|295085851|emb|CBK67374.1| hypothetical protein [Bacteroides xylanisolvens XB1A]	3e-11	gi|547920988|ref|WP_022323277.1|	fibronectin type III domain protein [Alistipes sp. CAG:435]	69.23	3e-07	Bacteroidales	Not assigned
dbCAN_positive_1397	GH48	gi|213032416|emb|CAS03459.1| Cel48A protein precursor [Ruminococcus albus]	7e-24	gi|488937330|ref|WP_002848405.1|	cellulose 1,4-beta-cellobiosidase [Ruminococcus albus]	63.08	6e-18	Ruminococcus	Ruminococcus
dbCAN_positive_1398	CE8	gi|261371546|gb|ACX74291.1| Pectinesterase [Fibrobacter succinogenes subsp. succinogenes S85]	3e-17	gi|504358351|ref|WP_014545453.1|	pectinesterase [Fibrobacter succinogenes]	85.71	1e-11	Fibrobacter	Not assigned
dbCAN_positive_1399	GH11	gi|38343952|emb|CAD56867.1| xylanase 11D, partial [Polyplastron multivesiculatum]	7e-29	gi|38343952|emb|CAD56867.1|	xylanase 11D [Polyplastron multivesiculatum]	92.59	1e-23	Polyplastron	Polyplastron
dbCAN_positive_1400	GH94	gi|571259093|emb|CCO05478.1| Glycoside Hydrolase Family 94 protein [Ruminococcus sp. 80 3]	3e-27	gi|653224034|ref|WP_027436563.1|	glycosyl transferase [Lachnospiraceae bacterium AB2028]	91.53	4e-25	Clostridiales	Clostridiales
dbCAN_positive_1401	GH48	gi|509094230|gb|AGN27701.1| glycoside hydrolase 48 family protein, partial [uncultured bacterium]	2e-36	gi|509094230|gb|AGN27701.1|	glycoside hydrolase 48 family protein, partial [uncultured bacterium]	86.11	9e-29	environmental samples (uncultured bacterium)	environmental samples (uncultured bacterium)
dbCAN_positive_1402	GH78	gi|29339835|gb|AAO77630.1| alpha rhamnosidase [Bacteroides thetaiotaomicron VPI 5482]	7e-09	gi|547259327|ref|WP_021994386.1|	alpha-rhamnosidase [Prevotella sp. CAG:487]	58.54	1e-07	Prevotella	Not assigned
dbCAN_positive_1403	GH2	gi|295086311|emb|CBK67834.1| Beta galactosidase beta glucuronidase [Bacteroides xylanisolvens XB1A]	3e-19	gi|547282979|ref|WP_022016312.1|	putative uncharacterized protein [Bacteroides sp. CAG:545]	58.33	2e-16	Bacteria	Bacteria
dbCAN_positive_1404	PL1	gi|238871451|gb|ACR71161.1| Polysaccharide Lyase Family 1 like pectate lyase [[Eubacterium]eligens ATCC 27750]	1e-23	gi|548202004|ref|WP_022422159.1|	putative uncharacterized protein [Clostridium sp. CAG:307]	73.44	1e-21	Bacteria	Bacteria
dbCAN_positive_1405	GH3	gi|294473687|gb|ADE83076.1| glycosyl hydrolase, family 3 [Prevotella ruminicola 23]	4e-30	gi|653246826|ref|WP_027452331.1|	glycoside hydrolase [Prevotella albensis]	83.33	2e-22	Bacteroidales	Bacteroidales
dbCAN_positive_1406	GH78	gi|571051327|gb|AHF25035.1| alpha L rhamnosidase [uncultured bacterium Contig1514]	2e-28	gi|524051030|emb|CCY33319.1|	putative uncharacterized protein [Ruminococcus sp. CAG:60]	81.82	2e-45	Ruminococcus	Ruminococcus
dbCAN_positive_1407	GH32	gi|294473379|gb|ADE82768.1| fructan beta (2,6) fructosidase [Prevotella ruminicola 23]	2e-26	gi|697061192|ref|WP_033150809.1|	2,6-beta-D-fructofuranosidase [Prevotella sp. RM4]	93.62	2e-20	Bacteroidales	Bacteroidales
dbCAN_positive_1408	GH51	gi|294471660|gb|ADE81049.1| putative alpha N arabinofuranosidase [Prevotella ruminicola 23]	5e-24	gi|697060197|ref|WP_033149816.1|	alpha-L-arabinofuranosidase [Prevotella sp. RM4]	91.11	3e-17	Prevotella	Prevotella
dbCAN_positive_1409	GH9	gi|473845|gb|AAA17731.1| beta glucanase [Ruminococcus flavefaciens FD 1]	1e-06	gi|585218830|gb|EWM53237.1|	hypothetical protein RF007C_09685 [Ruminococcus flavefaciens 007c]	69.57	4e-12	Ruminococcus	Not assigned
dbCAN_positive_1410	CE12	gi|332181557|gb|AEE17245.1| hypothetical protein Trebr 1825 [Treponema brennaborense DSM 12168]	5e-12	gi|488792279|ref|WP_002704685.1|	lipolytic protein G-D-S-L family [Treponema saccharophilum]	81.25	4e-15	Treponema	Treponema
dbCAN_positive_1411	GH30	gi|451784300|gb|AGF55268.1| glucuronoxylanase XynC [Clostridium saccharoperbutylacetonicum N1 4(HMT)]	8e-14	gi|505204488|ref|WP_015391590.1|	glucuronoxylanase XynC [Clostridium saccharoperbutylacetonicum]	69.23	1e-08	Firmicutes	Not assigned
dbCAN_positive_1412	GH9	gi|237687365|gb|ACR14629.1| glycoside hydrolase family 9 domain protein [Teredinibacter turnerae T7901]	7e-14	gi|655068755|ref|WP_028517012.1|	hypothetical protein [Ruminococcus flavefaciens]	84.44	2e-14	Ruminococcus	Ruminococcus
dbCAN_positive_1413	GH2	gi|326549933|gb|ADZ78318.1| Beta galactosidase [Sphingobacterium sp. 21]	2e-20	gi|695484077|ref|WP_032574953.1|	beta-galactosidase [Bacteroides fragilis]	63.93	3e-14	Bacteroides	Bacteroides
dbCAN_positive_1414	GH119	gi|115378360|ref|ZP 01465524.1| beta alpha amylase [Stigmatella aurantiaca DW4 3 1]	5e-24	gi|652583865|ref|WP_026972813.1|	alpha-amylase [Aliagarivorans marinus]	73.44	2e-23	Bacteria	Bacteria
dbCAN_positive_1415	GH2	gi|339732705|emb|CAZ95973.1| Beta galactosidase, family GH2 [Zobellia galactanivorans]	6e-21	gi|514415240|ref|WP_016563109.1|	beta-galactosidase [Bacteroides sp. CAG:927]	59.46	3e-18	Bacteroidales	Bacteroidales
dbCAN_positive_1416	GH10	gi|261373144|gb|ACX75889.1| glycoside hydrolase family 10 [Fibrobacter succinogenes subsp. succinogenes S85]	7e-24	gi|504359837|ref|WP_014546939.1|	glycoside hydrolase [Fibrobacter succinogenes]	86	1e-18	Fibrobacter	Fibrobacter
dbCAN_positive_1417	GH2	gi|294474254|gb|ADE83643.1| beta galactosidase [Prevotella ruminicola 23]	4e-28	gi|697059291|ref|WP_033148921.1|	beta-galactosidase [Prevotella sp. P6B1]	80.95	4e-22	Prevotella	Prevotella
dbCAN_positive_1418	GH130	gi|294472386|gb|ADE81775.1| conserved hypothetical protein [Prevotella ruminicola 23]	3e-20	gi|697058981|ref|WP_033148613.1|	glycosidase [Prevotella sp. P6B1]	77.27	3e-15	Bacteroidales	Bacteroidales
dbCAN_positive_1419	GH94	gi|571051243|gb|AHF24955.1| chitobiose phosphorylase [uncultured bacterium Contig1477]	2e-33	gi|548226533|ref|WP_022445392.1|	glycosyltransferase 36 [Faecalibacterium sp. CAG:74]	88.06	9e-29	Faecalibacterium	Faecalibacterium
dbCAN_positive_1420	GH43	gi|294472798|gb|ADE82187.1| arabinan endo 1,5 alpha L arabinosidase [Prevotella ruminicola 23]	4e-28	gi|655528697|ref|WP_028906770.1|	arabinan endo-1 5-alpha-L-arabinosidase [Prevotella ruminicola]	80.33	5e-24	Prevotellaceae	Prevotellaceae
dbCAN_positive_1421	GH95	gi|149933596|gb|ABR40294.1| glycoside hydrolase family 95 [Bacteroides vulgatus ATCC 8482]	3e-10	gi|547227733|ref|WP_021964727.1|	uncharacterized protein [Prevotella sp. CAG:1185]	73.47	2e-16	Prevotella	Prevotella
dbCAN_positive_1422	GH9	gi|372325938|gb|AEX92719.1| putative cellulase [Neocallimastix patriciarum]	1e-15	gi|372325938|gb|AEX92719.1|	putative cellulase [Neocallimastix patriciarum]	73.33	8e-12	Neocallimastigaceae	Not assigned
dbCAN_positive_1423	GH2	gi|302394122|gb|ADL33027.1| beta galactosidase Bga2A [Butyrivibrio proteoclasticus B316]	5e-31	gi|651406348|ref|WP_026517489.1|	beta-galactosidase [Butyrivibrio sp. MC2021]	79.1	5e-27	Firmicutes	Firmicutes
dbCAN_positive_1424	GH43	gi|311905910|gb|ADQ16351.1| glycoside hydrolase family 43 [Leadbetterella byssophila DSM 17132]	3e-24	gi|656214759|ref|WP_029163951.1|	glycoside hydrolase [Anaerophaga thermohalophila]	77.36	6e-20	Bacteroidetes	Bacteroidetes
dbCAN_positive_1425	CE9	gi|149938161|gb|ABR44858.1| N acetylglucosamine 6 phosphate deacetylase [Parabacteroides distasonis ATCC 8503]	0.0002	gi|547007698|ref|WP_021909673.1|	dihydroorotase multifunctional complex type [Prevotella sp. CAG:755]	63.27	9e-13	Bacteroidales	Not assigned
dbCAN_positive_1426	GH3	gi|412997823|emb|CCO11632.1| glycosyl hydrolase family 3 N terminal domain protein [Carnobacterium maltaromaticum LMA28]	2e-14	gi|491357697|ref|WP_005215615.1|	LPXTG-motif protein cell wall anchor domain protein [Clostridium celatum]	58.93	2e-11	Bacteria	Not assigned
dbCAN_positive_1427	GH18	gi|319418065|gb|ADV45176.1| Chitinase [Bacteroides helcogenes P 36 108]	2e-16	gi|697058822|ref|WP_033148455.1|	hypothetical protein [Prevotella sp. P6B1]	71.74	1e-11	Bacteroidales	Not assigned
dbCAN_positive_1428	GH28	gi|294473505|gb|ADE82894.1| pectinase family protein glycosyl hydrolase family 88 [Prevotella ruminicola 23]	9e-19	gi|547913321|ref|WP_022316190.1|	putative uncharacterized protein [Prevotella sp. CAG:592]	81.63	3e-17	Prevotella	Prevotella
dbCAN_positive_1429	GH105	gi|294473284|gb|ADE82673.1| glycosyl hydrolase, family 88 [Prevotella ruminicola 23]	4e-25	gi|697057134|ref|WP_033147395.1|	glycosyl hydrolase family 88 [Prevotella sp. P6B1]	93.88	9e-21	Prevotella	Prevotella
dbCAN_positive_1430	GH43	gi|392315774|gb|AFM57610.1| beta xylosidase, partial [Phaeosphaeria sp. 1 MM 2012]	6e-26	gi|551313583|ref|WP_022933453.1|	alpha-N-arabinofuranosidase [Treponema bryantii]	76.19	2e-24	Treponema	Treponema
dbCAN_positive_1431	GH117	gi|392315774|gb|AFM57610.1| beta xylosidase, partial [Phaeosphaeria sp. 1 MM 2012]	6e-26	gi|551313583|ref|WP_022933453.1|	alpha-N-arabinofuranosidase [Treponema bryantii]	76.19	2e-24	Treponema	Treponema
dbCAN_positive_1432	CE12	gi|357201180|gb|AET59077.1| lysophospholipase [Paenibacillus terrae HPL 003]	3e-07	gi|495080617|ref|WP_007805441.1|	Por secretion system C-terminal sorting domain-containing protein [Flavobacterium sp. CF136]	60	2e-09	Bacteroidetes	Not assigned
dbCAN_positive_1433	GH18	gi|156072344|gb|ABU45494.1| chitinase [Fibrobacter succinogenes subsp. succinogenes S85]	4e-23	gi|504359114|ref|WP_014546216.1|	glycoside hydrolase [Fibrobacter succinogenes]	61.19	3e-17	Fibrobacter	Fibrobacter
dbCAN_positive_1434	GH5	gi|48994862|gb|AAT48117.1| cellulase [Ruminococcus albus 8]	3e-40	gi|497673590|ref|WP_009987774.1|	glycoside hydrolase [Ruminococcus flavefaciens]	93.59	6e-39	Ruminococcus	Ruminococcus
dbCAN_positive_1435	GH13	gi|381378759|dbj|BAL95576.1| putative malto oligosyltrehalose trehalohydrolase [Rubrivivax gelatinosus IL144]	3e-17	gi|671608254|ref|WP_031579893.1|	hypothetical protein, partial [Ruminobacter sp. RM87]	71.43	2e-12	Bacteria	Not assigned
dbCAN_positive_1436	GH45	gi|261372279|gb|ACX75024.1| Cellulase [Fibrobacter succinogenes subsp. succinogenes S85]	6e-40	gi|504359017|ref|WP_014546119.1|	glycosyl hydrolase family 5 [Fibrobacter succinogenes]	68.37	3e-33	Fibrobacter	Fibrobacter
dbCAN_positive_1437	GH105	gi|295103113|emb|CBL00657.1| Predicted unsaturated glucuronyl hydrolase involved in regulation of bacterial surface properties, and related proteins [Faecalibacterium prausnitzii SL3 3]	5e-21	gi|548226826|ref|WP_022445671.1|	putative uncharacterized protein [Faecalibacterium sp. CAG:74]	73.02	5e-21	Clostridiales	Clostridiales
dbCAN_positive_1438	CE1	gi|441484678|gb|AGC41373.1| PHB depolymerase family esterase [Myxococcus stipitatus DSM 14675]	7e-05	gi|653245360|ref|WP_027450899.1|	prolyl tripeptidyl peptidase [Prevotella brevis]	92.73	1e-24	Prevotella	Prevotella
dbCAN_positive_1439	CE7	gi|441484678|gb|AGC41373.1| PHB depolymerase family esterase [Myxococcus stipitatus DSM 14675]	7e-05	gi|653245360|ref|WP_027450899.1|	prolyl tripeptidyl peptidase [Prevotella brevis]	92.73	1e-24	Prevotella	Prevotella
dbCAN_positive_1440	GH43	gi|283827709|gb|ADB43998.1| endo alpha 1,5 L arabinanase [uncultured bacterium]	8e-31	gi|283827709|gb|ADB43998.1|	endo-alpha-1,5-L-arabinanase [uncultured bacterium]	98.11	1e-25	Prevotella	Prevotella
dbCAN_positive_1441	GH53	gi|290769731|gb|ADD61507.1| carbohydrate active enzyme [uncultured organism]	1e-13	gi|518369786|ref|WP_019539993.1|	hypothetical protein [Proteiniphilum acetatigenes]	53.03	2e-10	Bacteroidetes	Not assigned
dbCAN_positive_1442	GH11	gi|3646394|emb|CAA08859.1| xylanase, partial [Polyplastron multivesiculatum]	2e-22	gi|3646394|emb|CAA08859.1|	xylanase [Polyplastron multivesiculatum]	86.96	8e-17	Ciliophora	Ciliophora
dbCAN_positive_1443	GH51	gi|395398504|gb|AFN57662.1| alpha L arabinofuranosidase GHF51 [uncultured bacterium r 02]	1e-32	gi|697059322|ref|WP_033148952.1|	alpha-N-arabinofuranosidase [Prevotella sp. P6B1]	98.18	6e-25	Bacteroidales	Bacteroidales
dbCAN_positive_1444	PL1	gi|110280251|gb|ABG58437.1| CHU large protein; candidate pectate lyase, polysaccharide lyase family 1 protein [Cytophaga hutchinsonii ATCC 33406]	2e-18	gi|547227950|ref|WP_021964931.1|	pectate lyase [Prevotella sp. CAG:1185]	82	1e-18	Prevotella	Prevotella
dbCAN_positive_1445	PL9	gi|29341488|gb|AAO79275.1| putative pectate lyase L precursor [Bacteroides thetaiotaomicron VPI 5482]	0.15	gi|503590519|ref|WP_013824595.1|	hypothetical protein [Methanobacterium paludis]	39.51	3e-08	Methanobacteriaceae	Not assigned
dbCAN_positive_1446	PL6	gi|29341488|gb|AAO79275.1| putative pectate lyase L precursor [Bacteroides thetaiotaomicron VPI 5482]	0.15	gi|503590519|ref|WP_013824595.1|	hypothetical protein [Methanobacterium paludis]	39.51	3e-08	Methanobacteriaceae	Not assigned
dbCAN_positive_1447	GH124	gi|291543413|emb|CBL16522.1| BNR Asp box repeat [Ruminococcus champanellensis 18P13 = JCM 17042]	2e-05	gi|548316151|ref|WP_022506050.1|	glycosidases [Eubacterium sp. CAG:581]	43.1	3e-06	Clostridiales	Not assigned
dbCAN_positive_1448	GH2	gi|312442379|gb|ADQ78735.1| glycoside hydrolase family 42 domain 5 loop region [Paludibacter propionicigenes WB4]	2e-14	gi|490416865|ref|WP_004289287.1|	hypothetical protein [Bacteroides eggerthii]	74.58	3e-10	Bacteroidales	Not assigned
dbCAN_positive_1449	GH133	gi|149933726|gb|ABR40424.1| conserved hypothetical protein [Bacteroides vulgatus ATCC 8482]	1e-23	gi|655529101|ref|WP_028907171.1|	4-alpha-glucanotransferase [Prevotella ruminicola]	89.47	1e-21	Prevotella	Prevotella
dbCAN_positive_1450	GH26	gi|261372538|gb|ACX75283.1| Mannan endo 1,4 beta mannosidase [Fibrobacter succinogenes subsp. succinogenes S85]	2e-10	gi|493852206|ref|WP_006799130.1|	hypothetical protein [Dysgonomonas gadei]	48.21	4e-09	Bacteria	Not assigned
dbCAN_positive_1451	GH48	gi|442741185|gb|AGC68874.1| exoglucanase 2 [[Clostridium]stercorarium subsp. stercorarium DSM 8532]	1e-10	gi|1181133|emb|CAA93280.1|	avicelase II [ [[Clostridium] stercorarium]	52.94	7e-07	Bacteria	Not assigned
dbCAN_positive_1452	GH48	gi|322512636|gb|ADX05724.1| putative carbohydrate active enzyme [uncultured organism]	7e-22	gi|640312411|ref|WP_024861621.1|	hypothetical protein [Ruminococcus flavefaciens]	88	2e-17	Ruminococcus	Ruminococcus
dbCAN_positive_1453	GH5	gi|291530380|emb|CBK95965.1| Endoglucanase [[Eubacterium]siraeum 70 3]	7e-14	gi|505379891|ref|WP_015566993.1|	Endoglucanase [[Eubacterium] siraeum]	58	4e-09	Bacteria	Not assigned
dbCAN_positive_1454	GH97	gi|119766745|gb|ABL99315.1| alpha glucosidase [Shewanella amazonensis SB2B]	1e-19	gi|655247112|ref|WP_028658299.1|	alpha-glucosidase [Novosphingobium sp. B-7]	67.24	5e-14	Proteobacteria	Proteobacteria
dbCAN_positive_1455	GH51	gi|294472414|gb|ADE81803.1| putative alpha N arabinofuranosidase [Prevotella ruminicola 23]	2e-41	gi|697060907|ref|WP_033150525.1|	hypothetical protein, partial [Prevotella sp. RM4]	92.96	1e-33	Prevotella	Prevotella
dbCAN_positive_1456	GH8	gi|261372077|gb|ACX74822.1| glycoside hydrolase family 8 [Fibrobacter succinogenes subsp. succinogenes S85]	6e-26	gi|506212176|ref|WP_015731951.1|	glycoside hydrolase family protein [Fibrobacter succinogenes]	82.14	1e-19	Fibrobacter	Fibrobacter
dbCAN_positive_1457	GH51	gi|1877425|gb|AAC45377.1| endoglucanase F precursor [Fibrobacter succinogenes]	3e-35	gi|1877425|gb|AAC45377.1|	endoglucanase F precursor [Fibrobacter succinogenes]	98.33	4e-29	Fibrobacter	Fibrobacter
dbCAN_positive_1458	GH77	gi|381381911|dbj|BAL98727.1| 4 alpha glucanotransferase [Caldilinea aerophila DSM 14535 = NBRC 104270]	5e-11	gi|545445865|ref|WP_021682989.1|	4-alpha-glucanotransferase [Ruminococcus callidus]	55.77	6e-10	Firmicutes	Not assigned
dbCAN_positive_1459	GH95	gi|359826431|gb|AEV69204.1| hypothetical protein Clocl 2638 [[Clostridium]clariflavum DSM 19732]	9e-21	gi|547974228|ref|WP_022369132.1|	putative uncharacterized protein [Firmicutes bacterium CAG:882]	76.92	2e-16	Firmicutes	Firmicutes
dbCAN_positive_1460	GH28	gi|160429534|gb|ABX43097.1| glycoside hydrolase family 28 [Lachnoclostridium phytofermentans ISDg]	2e-20	gi|657705410|ref|WP_029504166.1|	polygalacturonase [Lachnoclostridium phytofermentans]	74.51	2e-15	Firmicutes	Firmicutes
dbCAN_positive_1461	GH48	gi|322512636|gb|ADX05724.1| putative carbohydrate active enzyme [uncultured organism]	3e-32	gi|322512636|gb|ADX05724.1|	putative carbohydrate-active enzyme [uncultured organism]	94.74	2e-28	Ruminococcus	Ruminococcus
dbCAN_positive_1462	CE12	gi|294472061|gb|ADE81450.1| lipase acylhydrolase [Prevotella ruminicola 23]	4e-23	gi|697060273|ref|WP_033149892.1|	rhamnogalacturonan acetylesterase [Prevotella sp. RM4]	93.33	3e-17	Prevotella	Prevotella
dbCAN_positive_1463	GH48	gi|322512636|gb|ADX05724.1| putative carbohydrate active enzyme [uncultured organism]	2e-09	gi|585220280|gb|EWM54637.1|	hypothetical protein RF007C_04045 [Ruminococcus flavefaciens 007c]	43.28	3e-07	Ruminococcus	Not assigned
dbCAN_positive_1464	GH43	gi|294473276|gb|ADE82665.1| glycosyl hydrolase, family 43 [Prevotella ruminicola 23]	1e-22	gi|502829675|ref|WP_013064651.1|	family 43 glycosyl hydrolase [Prevotella ruminicola]	95.45	5e-16	Prevotella	Prevotella
dbCAN_positive_1465	GH94	gi|460565153|gb|AGH14130.1| cellobiose phosphorylase [Prevotella sp. Sc00066]	4e-20	gi|460565153|gb|AGH14130.1|	cellobiose phosphorylase [Prevotella sp. Sc00066]	92.86	4e-14	Bacteroidales	Bacteroidales
dbCAN_positive_1466	GH13	gi|324318501|gb|ADY36392.1| glycogen debranching enzyme GlgX [Bacteroides salanitronis DSM 18170]	1e-27	gi|547307509|ref|WP_022039551.1|	glycogen debranching enzyme GlgX [Bacteroides sp. CAG:702]	81.36	2e-21	Bacteroides	Bacteroides
dbCAN_positive_1467	GH94	gi|312443596|gb|ADQ79952.1| cellobiose phosphorylase [Paludibacter propionicigenes WB4]	4e-13	gi|493897270|ref|WP_006843139.1|	glycosyl transferase [Dysgonomonas mossii]	75.61	2e-10	Bacteroidales	Not assigned
dbCAN_positive_1468	GH92	gi|29341282|gb|AAO79070.1| putative alpha 1,2 mannosidase [Bacteroides thetaiotaomicron VPI 5482]	1e-21	gi|547921743|ref|WP_022323998.1|	putative uncharacterized protein [Alistipes sp. CAG:435]	80	5e-24	Bacteroidales	Bacteroidales
dbCAN_positive_1469	GH25	gi|291545021|emb|CBL18130.1| Lyzozyme M1 (1,4 beta N acetylmuramidase) [Ruminococcus champanellensis 18P13 = JCM 17042]	2e-13	gi|497668464|ref|WP_009982648.1|	Lyzozyme M1 (1,4-beta-N-acetylmuramidase) [Ruminococcus flavefaciens]	46.55	7e-11	Ruminococcus	Not assigned
dbCAN_positive_1470	GH13	gi|222035286|emb|CAP78031.1| alpha amylase [Escherichia coli LF82]	4e-21	gi|547858148|ref|WP_022264957.1|	glycosidases [Clostridium sp. CAG:352]	86.21	9e-24	Clostridiales	Clostridiales
dbCAN_positive_1471	CE15	gi|261373189|gb|ACX75934.1| Cip2 [Fibrobacter succinogenes subsp. succinogenes S85]	6e-30	gi|504359877|ref|WP_014546979.1|	hypothetical protein [Fibrobacter succinogenes]	98.08	4e-22	Fibrobacter	Fibrobacter
dbCAN_positive_1472	GH3	gi|294473687|gb|ADE83076.1| glycosyl hydrolase, family 3 [Prevotella ruminicola 23]	3e-33	gi|671560337|ref|WP_031541556.1|	glycoside hydrolase [Bacteroides sp. Ga6A2]	83.58	4e-27	Bacteroidales	Bacteroidales
dbCAN_positive_1473	GH11	gi|3646394|emb|CAA08859.1| xylanase, partial [Polyplastron multivesiculatum]	1e-39	gi|3646394|emb|CAA08859.1|	xylanase [Polyplastron multivesiculatum]	89.71	2e-34	Polyplastron	Polyplastron
dbCAN_positive_1474	GH28	gi|433304050|gb|AGB29865.1| endopolygalacturonase [Prevotella dentalis DSM 3688]	1e-15	gi|490470014|ref|WP_004340521.1|	exo-poly-alpha-D-galacturonosidase [Prevotella buccae]	61.82	1e-13	Prevotella	Prevotella
dbCAN_positive_1475	GH94	gi|294473399|gb|ADE82788.1| cellobiose phosphorylase [Prevotella ruminicola 23]	2e-36	gi|697059806|ref|WP_033149429.1|	glycosyl transferase [Prevotella sp. RM4]	95.31	2e-30	Prevotella	Prevotella
dbCAN_positive_1476	CE6	gi|510020507|emb|CCO21038.1| glycoside hydrolase family 11 protein [termite gut metagenome]	4e-05	gi|495082346|ref|WP_007807170.1|	hypothetical protein [Flavobacterium sp. CF136]	71.05	6e-10	Bacteria	Not assigned
dbCAN_positive_1477	CE3	gi|359825725|gb|AEV68498.1| lysophospholipase L1 like esterase [[Clostridium]clariflavum DSM 19732]	1e-11	gi|655062954|ref|WP_028511247.1|	hypothetical protein [Ruminococcus sp. NK3A76]	53.45	3e-09	Bacteria	Not assigned
dbCAN_positive_1478	GH105	gi|345501889|gb|AEN96572.1| glucosyl hydrolase family protein [Roseburia hominis A2 183]	4e-08	gi|514878473|ref|WP_016610488.1|	glycosyl hydrolase, family 88 [Enterococcus casseliflavus]	55.32	3e-05	Firmicutes	Not assigned
dbCAN_positive_1479	GH23	gi|469763182|gb|AGH73600.1| Membrane bound lytic murein transglycosylase E [Edwardsiella piscicida C07 087]	0.002	gi|546389748|ref|WP_021854652.1|	putative uncharacterized protein [Prevotella sp. CAG:255]	86.96	4e-15	Prevotella	Prevotella
dbCAN_positive_1480	CE1	gi|302394845|gb|ADL33750.1| endo 1,4 beta xylanase Xyn10C [Butyrivibrio proteoclasticus B316]	4e-20	gi|654393845|ref|WP_027871185.1|	hypothetical protein [[Eubacterium] cellulosolvens]	76.36	6e-17	Clostridiales	Clostridiales
dbCAN_positive_1481	GH48	gi|322512636|gb|ADX05724.1| putative carbohydrate active enzyme [uncultured organism]	2e-27	gi|640312411|ref|WP_024861621.1|	hypothetical protein [Ruminococcus flavefaciens]	97.92	2e-22	Ruminococcus	Ruminococcus
dbCAN_positive_1482	GH89	gi|295087651|emb|CBK69174.1| Alpha N acetylglucosaminidase (NAGLU). [Bacteroides xylanisolvens XB1A]	2e-20	gi|547311556|ref|WP_022043407.1|	alpha-N-acetylglucosaminidase (NAGLU) [Bacteroides caccae CAG:21]	62.07	2e-16	Bacteroidales	Bacteroidales
dbCAN_positive_1483	GH9	gi|322512538|gb|ADX05673.1| putative carbohydrate active enzyme [uncultured organism]	2e-18	gi|322512538|gb|ADX05673.1|	putative carbohydrate-active enzyme [uncultured organism]	96.15	3e-13	Fibrobacter	unclassified sequences
dbCAN_positive_1484	GH8	gi|110281914|gb|ABG60100.1| CHU large protein; candidate b glycosidase, glycoside hydrolase family 8 protein [Cytophaga hutchinsonii ATCC 33406]	9e-09	gi|499905476|ref|WP_011586210.1|	beta-glycosidase-like protein [Cytophaga hutchinsonii]	46.15	7e-05	Bacteria	Not assigned
dbCAN_positive_1485	GH77	gi|291541827|emb|CBL14937.1| 4 alpha glucanotransferase [Ruminococcus bromii L2 63]	5e-18	gi|505335878|ref|WP_015522980.1|	MULTISPECIES: 4-alpha-glucanotransferase [Ruminococcus]	55.74	1e-13	Bacteria	Ruminococcus
dbCAN_positive_1486	CE7	gi|294473909|gb|ADE83298.1| carbohydrate esterase, family 7 glycosyl hydrolase, family 26 [Prevotella ruminicola 23]	5e-26	gi|697059059|ref|WP_033148691.1|	acetyl xylan esterase, partial [Prevotella sp. P6B1]	70.77	4e-21	Prevotella	Prevotella
dbCAN_positive_1487	CE10	gi|305859128|gb|ADM70916.1| Esterase lipase like protein [Paenibacillus polymyxa E681]	1e-12	gi|655525896|ref|WP_028904055.1|	xylanase [Prevotella sp. P6B4]	86.36	2e-26	Prevotella	Prevotella
dbCAN_positive_1488	GH51	gi|332377072|gb|AEE64774.1| Ara51a [Ruminococcus albus 8]	5e-19	gi|646321063|ref|WP_025489340.1|	alpha-N-arabinofuranosidase [Clostridiales bacterium VE202-27]	62.71	1e-14	Firmicutes	Firmicutes
dbCAN_positive_1489	GH45	gi|261372278|gb|ACX75023.1| Cellulase [Fibrobacter succinogenes subsp. succinogenes S85]	1e-10	gi|504359016|ref|WP_014546118.1|	glycosyl hydrolase family 5 [Fibrobacter succinogenes]	70	1e-07	Bacteria	Not assigned
dbCAN_positive_1490	GH48	gi|322512636|gb|ADX05724.1| putative carbohydrate active enzyme [uncultured organism]	1e-05	No hits	-	-	-	No hits	No hits
dbCAN_positive_1491	PL11	gi|294473282|gb|ADE82671.1| FG GAP repeat domain protein [Prevotella ruminicola 23]	1e-40	gi|502829681|ref|WP_013064657.1|	hypothetical protein [Prevotella ruminicola]	90.41	5e-32	Prevotella	Prevotella
dbCAN_positive_1492	GH2	gi|433302579|gb|AGB28395.1| beta galactosidase beta glucuronidase [Prevotella dentalis DSM 3688]	6e-21	gi|671549548|ref|WP_031532402.1|	MULTISPECIES: beta-glucuronidase [Bacteroides]	98.11	4e-22	Bacteroides	Bacteroides
dbCAN_positive_1493	GH94	gi|295094371|emb|CBK83462.1| cellobiose phosphorylase [Coprococcus sp. ART55 1]	7e-39	gi|653224034|ref|WP_027436563.1|	glycosyl transferase [Lachnospiraceae bacterium AB2028]	98.51	1e-32	Bacteria	Bacteria
dbCAN_positive_1494	GH10	gi|442540195|gb|AGC54684.1| XynC, partial [uncultured organism]	9e-40	gi|697060772|ref|WP_033150390.1|	glycosyl hydrolase family 10 [Prevotella sp. RM4]	80.52	6e-33	Prevotella	Prevotella
dbCAN_positive_1495	GH94	gi|571259093|emb|CCO05478.1| Glycoside Hydrolase Family 94 protein [Ruminococcus sp. 80 3]	1e-15	gi|548226227|ref|WP_022445114.1|	glycosyltransferase 36 [Faecalibacterium sp. CAG:74]	82.22	1e-13	Ruminococcaceae	Faecalibacterium
dbCAN_positive_1496	GH95	gi|295084327|emb|CBK65850.1| hypothetical protein [Bacteroides xylanisolvens XB1A]	7e-13	gi|696277187|ref|WP_032853584.1|	alpha-L-fucosidase [Bacteroides sp. D2]	61.11	2e-08	Bacteroides	Not assigned
dbCAN_positive_1497	GH31	gi|433303646|gb|AGB29461.1| family 31 glycosyl hydrolase, alpha glucosidase [Prevotella dentalis DSM 3688]	1e-09	gi|547245144|ref|WP_021980908.1|	glycosyl hydrolase family 31 [Paraprevotella clara CAG:116]	65.71	2e-07	Bacteroidales	Not assigned
dbCAN_positive_1498	GH5	gi|390418222|gb|AFL85800.1| endo beta mannanase [Belliella baltica DSM 15883]	2e-08	gi|504586635|ref|WP_014773737.1|	endo-beta-mannanase [Belliella baltica]	32.95	3e-05	cellular organisms	Not assigned
dbCAN_positive_1499	GH13	gi|311778584|gb|ADQ08070.1| alpha amylase catalytic region [Caldicellulosiruptor hydrothermalis 108]	2e-18	gi|700531306|gb|KGO78898.1|	alpha-amlyase [Flavobacterium beibuense F44-8]	59.7	3e-16	Bacteria	Bacteria
dbCAN_positive_1500	CE11	gi|433302097|gb|AGB27913.1| beta hydroxyacyl (acyl carrier protein) dehydratase FabZ [Prevotella dentalis DSM 3688]	2e-29	gi|647469260|ref|WP_025797729.1|	hydroxymyristoyl-ACP dehydratase [Prevotella saccharolytica]	89.83	4e-23	Prevotella	Prevotella
dbCAN_positive_1501	GH77	gi|291541827|emb|CBL14937.1| 4 alpha glucanotransferase [Ruminococcus bromii L2 63]	5e-35	gi|547856973|ref|WP_022263817.1|	phosphorylase [Clostridium sp. CAG:352]	72.5	1e-29	Clostridiales	Clostridiales
dbCAN_positive_1502	GH77	gi|326543659|gb|ADZ85518.1| 4 alpha glucanotransferase [Clostridium lentocellum DSM 5427]	3e-16	gi|547856973|ref|WP_022263817.1|	phosphorylase [Clostridium sp. CAG:352]	76.47	6e-15	Clostridium	Clostridium
dbCAN_positive_1503	GH30	gi|261372613|gb|ACX75358.1| Glucuronoarabinoxylan endo 1,4 beta xylanase [Fibrobacter succinogenes subsp. succinogenes S85]	5e-27	gi|504359333|ref|WP_014546435.1|	putative xylanase [Fibrobacter succinogenes]	90	9e-21	Fibrobacter	Fibrobacter
dbCAN_positive_1504	CE1	gi|261372619|gb|ACX75364.1| Carbohydrate binding CenC domain protein [Fibrobacter succinogenes subsp. succinogenes S85]	4e-15	gi|504359338|ref|WP_014546440.1|	carbohydrate-binding protein CenC [Fibrobacter succinogenes]	54.1	5e-10	Bacteria	Not assigned
dbCAN_positive_1505	GH119	gi|115378360|ref|ZP 01465524.1| beta alpha amylase [Stigmatella aurantiaca DW4 3 1]	5e-22	gi|667800441|gb|KFA90098.1|	alpha-amylase, partial [Cystobacter violaceus Cb vi76]	71.43	1e-17	Proteobacteria	Proteobacteria
dbCAN_positive_1506	GH74	gi|315449649|gb|ADU23213.1| Fibronectin type III domain protein [Ruminococcus albus 7 = DSM 20455]	5e-24	gi|655071858|ref|WP_028520082.1|	1,4-beta-glucanase [Ruminococcus flavefaciens]	97.96	2e-20	Ruminococcus	Ruminococcus
dbCAN_positive_1507	GH2	gi|295087211|emb|CBK68734.1| Beta galactosidase beta glucuronidase [Bacteroides xylanisolvens XB1A]	4e-22	gi|576496908|dbj|GAE86620.1|	beta-galactosidase [Bacteroides reticulotermitis JCM 10512]	83.67	7e-18	Bacteroides	Bacteroides
dbCAN_positive_1508	GH94	gi|294473399|gb|ADE82788.1| cellobiose phosphorylase [Prevotella ruminicola 23]	5e-35	gi|697056787|ref|WP_033147272.1|	glycosyl transferase [Prevotella sp. P6B1]	96.92	2e-28	Bacteroidales	Bacteroidales
dbCAN_positive_1509	GH77	gi|149949326|gb|ABR47854.1| 4 alpha glucanotransferase [Alkaliphilus metalliredigens QYMF]	7e-14	gi|547834723|ref|WP_022242590.1|	4-alpha-glucanotransferase [Roseburia sp. CAG:45]	66.67	3e-11	Bacteria	Not assigned
dbCAN_positive_1510	GH77	gi|656329594|emb|CDN33082.1| 4 alpha glucanotransferase (amylomaltase) [Rikenellaceae bacterium M3]	8e-12	gi|656329594|emb|CDN33082.1|	4-alpha-glucanotransferase (amylomaltase) [Rikenellaceae bacterium M3]	70	2e-07	Bacteroidetes	Not assigned
dbCAN_positive_1511	GH43	gi|261373722|gb|ACX76467.1| hypothetical protein Fisuc 2886 [Fibrobacter succinogenes subsp. succinogenes S85]	3e-13	gi|653249064|ref|WP_027454502.1|	glycoside hydrolase [Prevotella brevis]	89.13	1e-17	Prevotella	Prevotella
dbCAN_positive_1512	GH2	gi|324317583|gb|ADY35474.1| Beta galactosidase [Bacteroides salanitronis DSM 18170]	2e-22	gi|671552668|ref|WP_031535308.1|	MULTISPECIES: glycoside hydrolase [Bacteroides]	100	8e-30	Bacteroides	Bacteroides
dbCAN_positive_1513	GH133	gi|149933726|gb|ABR40424.1| conserved hypothetical protein [Bacteroides vulgatus ATCC 8482]	2e-18	gi|655529101|ref|WP_028907171.1|	4-alpha-glucanotransferase [Prevotella ruminicola]	87.04	4e-19	Prevotella	Prevotella
dbCAN_positive_1514	GH127	gi|29340989|gb|AAO78779.1| Six hairpin glycosidase [Bacteroides thetaiotaomicron VPI 5482]	1e-51	gi|547926152|ref|WP_022328257.1|	putative cytoplasmic protein [Prevotella sp. CAG:732]	88.6	2e-53	Prevotella	Prevotella
dbCAN_positive_1515	CE12	gi|237683656|gb|ACR10920.1| carbohydrate esterase family 12 domain protein [Teredinibacter turnerae T7901]	2e-06	gi|547665132|ref|WP_022124862.1|	uncharacterized protein [Bacteroides coprocola CAG:162]	53.19	7e-07	Bacteroidales	Not assigned
dbCAN_positive_1516	GH31	gi|460565119|gb|AGH14097.1| alpha glucosidase [Prevotella sp. Sc00044]	3e-39	gi|697061149|ref|WP_033150766.1|	alpha-glucosidase [Prevotella sp. RM4]	87.84	1e-31	Bacteroidales	Bacteroidales
dbCAN_positive_1517	GH95	gi|294473191|gb|ADE82580.1| conserved hypothetical protein [Prevotella ruminicola 23]	7e-21	gi|697057847|ref|WP_033147621.1|	alpha-L-fucosidase [Prevotella sp. P6B1]	86.67	8e-17	Prevotella	Prevotella
dbCAN_positive_1518	GH10	gi|1297373|gb|AAB81559.1| xylanase [Prevotella ruminicola]	9e-22	gi|655521615|ref|WP_028902302.1|	hypothetical protein [Prevotella sp. P6B4]	71.93	6e-17	Bacteroidales	Bacteroidales
dbCAN_positive_1519	CE1	gi|110281117|gb|ABG59303.1| CHU large protein; esterase related protein, CBM9 module, carbohydrate esterase family 1 protein [Cytophaga hutchinsonii ATCC 33406]	5e-11	gi|547736746|ref|WP_022150588.1|	phospholipase/carboxylesterase [Prevotella sp. CAG:1320]	61.54	2e-11	Prevotella	Not assigned
dbCAN_positive_1520	GH94	gi|177840776|gb|ACB75028.1| glycosyltransferase 36 [Opitutus terrae PB90 1]	7e-27	gi|501342930|ref|WP_012374565.1|	N,N'-diacetylchitobiose phosphorylase [Opitutus terrae]	66.67	1e-21	Bacteria	Bacteria
dbCAN_positive_1521	GH51	gi|389497065|gb|AFK82647.1| putative protein [uncultured bacterium]	4e-13	gi|640641661|ref|WP_025069052.1|	alpha-L-arabinofuranosidase [Bacteroides gallinarum]	74.36	2e-08	Bacteroides	Not assigned
dbCAN_positive_1522	GH1	gi|571050195|gb|AHF23940.1| beta galactosidase [uncultured bacterium Contig1522a]	1e-16	gi|571050195|gb|AHF23940.1|	beta-galactosidase [uncultured bacterium Contig1522a]	74.42	3e-12	Bacteria	Not assigned
dbCAN_positive_1523	GH124	gi|16040920|emb|CAC83072.1| cellulase [Ruminococcus flavefaciens 17]	2e-14	gi|640306538|ref|WP_024859288.1|	hypothetical protein [Ruminococcus flavefaciens]	76.47	9e-16	Ruminococcus	Ruminococcus
dbCAN_positive_1524	GH51	gi|291537027|emb|CBL10139.1| Alpha L arabinofuranosidase [Roseburia intestinalis M50 1]	9e-39	gi|651426014|ref|WP_026527896.1|	alpha-L-arabinofuranosidase [Butyrivibrio sp. VCD2006]	83.75	8e-36	Bacteria	Bacteria
dbCAN_positive_1525	GH105	gi|433304068|gb|AGB29883.1| putative unsaturated glucuronyl hydrolase [Prevotella dentalis DSM 3688]	6e-19	gi|655549442|ref|WP_028912609.1|	glycosyl hydrolase family 88 [Prevotella sp. MA2016]	80.88	1e-26	Prevotella	Prevotella
dbCAN_positive_1526	GH133	gi|656328782|emb|CDN32270.1| Putative glycogen debranching enzyme [Rikenellaceae bacterium M3]	0.003	gi|651641544|ref|WP_026627356.1|	amylo-alpha-16-glucosidase [Dysgonomonas capnocytophagoides]	50	1e-10	Dysgonomonas	Not assigned
dbCAN_positive_1527	GH9	gi|218081351|emb|CAL91976.1| cellulase, partial [Epidinium ecaudatum]	1e-27	gi|218081351|emb|CAL91976.1|	cellulase [Epidinium ecaudatum]	86.21	1e-22	Epidinium	Epidinium
dbCAN_positive_1528	GH97	gi|312443421|gb|ADQ79777.1| Glycoside hydrolase 97 [Paludibacter propionicigenes WB4]	9e-15	gi|503210485|ref|WP_013445146.1|	alpha-glucosidase [Paludibacter propionicigenes]	67.39	1e-10	Bacteroidetes	Not assigned
dbCAN_positive_1529	GH31	gi|294473386|gb|ADE82775.1| putative alpha xylosidase [Prevotella ruminicola 23]	2e-35	gi|697060040|ref|WP_033149659.1|	xylosidase [Prevotella sp. RM4]	93.65	7e-29	Prevotella	Prevotella
dbCAN_positive_1530	GH94	gi|294473399|gb|ADE82788.1| cellobiose phosphorylase [Prevotella ruminicola 23]	9e-17	gi|697056787|ref|WP_033147272.1|	glycosyl transferase [Prevotella sp. P6B1]	68.09	1e-11	Prevotella	Not assigned
dbCAN_positive_1531	GH43	gi|302579315|gb|ADL53327.1| Xylan 1,4 beta xylosidase [Clostridium cellulovorans 743B]	7e-13	gi|653248539|ref|WP_027453983.1|	alpha-N-arabinofuranosidase [Prevotella bryantii]	86.76	9e-32	Prevotella	Prevotella
dbCAN_positive_1532	PL11	gi|433302975|gb|AGB28791.1| FG GAP repeat protein [Prevotella dentalis DSM 3688]	2e-13	gi|547254984|ref|WP_021990374.1|	fG-GAP repeat domain protein [Prevotella sp. CAG:1092]	51.35	1e-13	Prevotella	Prevotella
dbCAN_positive_1533	GH2	gi|530776238|emb|CCG35023.1| glycoside hydrolase family 2 [uncultured bacterium]	2e-15	gi|651417799|ref|WP_026520773.1|	beta-galactosidase [Butyrivibrio sp. VCB2001]	74.47	2e-12	Firmicutes	Not assigned
dbCAN_positive_1534	GH105	gi|294473505|gb|ADE82894.1| pectinase family protein glycosyl hydrolase family 88 [Prevotella ruminicola 23]	4e-27	gi|697060596|ref|WP_033150215.1|	hypothetical protein, partial [Prevotella sp. RM4]	82.14	2e-21	Prevotella	Prevotella
dbCAN_positive_1535	GH28	gi|433303532|gb|AGB29347.1| endopolygalacturonase [Prevotella dentalis DSM 3688]	1e-20	gi|547255422|ref|WP_021990770.1|	putative uncharacterized protein [Prevotella sp. CAG:1092]	74.55	2e-16	Prevotellaceae	Prevotellaceae
dbCAN_positive_1536	GH5	gi|460565151|gb|AGH14128.1| endoglucanase [Prevotella sp. Sc00066]	1e-30	gi|460565151|gb|AGH14128.1|	endoglucanase [Prevotella sp. Sc00066]	92.98	4e-23	Prevotella	Prevotella
dbCAN_positive_1537	GH57	gi|261371582|gb|ACX74327.1| glycoside hydrolase family 57 [Fibrobacter succinogenes subsp. succinogenes S85]	2e-11	gi|504358386|ref|WP_014545488.1|	glycoside hydrolase [Fibrobacter succinogenes]	56.25	6e-07	Fibrobacter	Not assigned
dbCAN_positive_1538	GH115	gi|29341725|gb|AAO79511.1| putative secreted endoglycosidase [Bacteroides thetaiotaomicron VPI 5482]	0.068	gi|697061753|ref|WP_033151365.1|	transglycosylase [Prevotella sp. RM4]	69.09	7e-15	Prevotella	Prevotella
dbCAN_positive_1539	GH9	gi|21929669|gb|AAM81967.1|AF459453 1 cellulase Cel9A precursor [Piromyces sp. E2]	1e-27	gi|21929667|gb|AAM81966.1|AF459452_1	cellulase Cel9A precursor [Piromyces sp. E2]	77.42	2e-22	Neocallimastigaceae	Neocallimastigaceae
dbCAN_positive_1540	GH97	gi|298239748|gb|ADI70679.1| putative alpha glucosidase [Prevotella bryantii B14]	4e-23	gi|653248436|ref|WP_027453885.1|	alpha-glucosidase [Prevotella bryantii]	89.36	1e-16	Prevotella	Prevotella
dbCAN_positive_1541	PL6	gi|326954326|gb|AEA28023.1| hypothetical protein Psed 5899 [Pseudonocardia dioxanivorans CB1190]	2e-06	gi|471197022|ref|XP_004255444.1|	hypothetical protein EIN_192820 [Entamoeba invadens IP1]	43.59	2e-06	cellular organisms	Not assigned
dbCAN_positive_1542	PL9	gi|326954326|gb|AEA28023.1| hypothetical protein Psed 5899 [Pseudonocardia dioxanivorans CB1190]	2e-06	gi|471197022|ref|XP_004255444.1|	hypothetical protein EIN_192820 [Entamoeba invadens IP1]	43.59	2e-06	cellular organisms	Not assigned
dbCAN_positive_1543	GH36	gi|460565160|gb|AGH14137.1| melibiase, partial [Prevotella sp. Sc00066]	1e-25	gi|653243472|ref|WP_027449032.1|	alpha-glycosidase [Prevotella brevis]	94	6e-20	Prevotella	Prevotella
dbCAN_positive_1544	GH10	gi|387604848|gb|AFJ93348.1| xylanase, partial [uncultured bacterium]	3e-21	gi|647280635|ref|WP_025725866.1|	glycosyl hydrolase family 10 [Bacteroides sp. 14(A)]	71.19	6e-17	Bacteroidales	Bacteroidales
dbCAN_positive_1545	GH31	gi|294471798|gb|ADE81187.1| glycosyl hydrolase, family 31 [Prevotella ruminicola 23]	2e-16	gi|655533531|ref|WP_028907709.1|	alpha-xylosidase [Prevotella ruminicola]	90.7	3e-15	Prevotella	Prevotella
dbCAN_positive_1546	GH9	gi|372325936|gb|AEX92718.1| putative cellulase [Neocallimastix patriciarum]	2e-21	gi|372325936|gb|AEX92718.1|	putative cellulase [Neocallimastix patriciarum]	74.07	2e-15	Neocallimastigaceae	Neocallimastigaceae
dbCAN_positive_1547	GH3	gi|294472530|gb|ADE81919.1| glycosyl hydrolase, family 3 [Prevotella ruminicola 23]	4e-28	gi|493902398|ref|WP_006848152.1|	putative xylosidase [Prevotella copri]	88.89	5e-20	Prevotella	Prevotella
dbCAN_positive_1548	GH43	gi|291520623|emb|CBK75844.1| Beta xylosidase [Butyrivibrio fibrisolvens 16 4]	2e-23	gi|551313583|ref|WP_022933453.1|	alpha-N-arabinofuranosidase [Treponema bryantii]	82.35	5e-19	cellular organisms	cellular organisms
dbCAN_positive_1549	GH31	gi|294474324|gb|ADE83713.1| alpha glucosidase family protein [Prevotella ruminicola 23]	3e-17	gi|589393061|gb|EXG77821.1|	family 31 glycosyl hydrolase, alpha-glucosidase [Prevotella oryzae DSM 17970]	85.71	5e-13	Prevotella	Not assigned
dbCAN_positive_1550	CE6	gi|82524081|emb|CAJ19122.1| acetyl xylan esterase [unidentified microorganism]	8e-24	gi|82524081|emb|CAJ19122.1|	acetyl xylan esterase [unidentified microorganism]	97.67	3e-17	Prevotella	Prevotella
dbCAN_positive_1551	GH94	gi|571259093|emb|CCO05478.1| Glycoside Hydrolase Family 94 protein [Ruminococcus sp. 80 3]	4e-36	gi|653228361|ref|WP_027440860.1|	glycosyl transferase [Lachnospiraceae bacterium AC2031]	100	4e-34	Bacteria	Bacteria
dbCAN_positive_1552	CE1	gi|312443435|gb|ADQ79791.1| esterase [Paludibacter propionicigenes WB4]	2e-14	gi|655548371|ref|WP_028911543.1|	esterase [Prevotella sp. MA2016]	78.57	5e-10	Bacteroidales	Not assigned
dbCAN_positive_1553	GH20	gi|586956701|gb|AHJ98435.1| glycoside hydrolase family protein [Hymenobacter swuensis DY53]	4e-30	gi|547907033|ref|WP_022310359.1|	beta-N-acetylhexosaminidase [Prevotella sp. CAG:474]	77.42	2e-23	Bacteroidetes	Bacteroidetes
dbCAN_positive_1554	GH43	gi|530776182|emb|CCG34969.1| glycoside hydrolase family 43, partial [uncultured bacterium]	3e-25	gi|697057961|ref|WP_033147723.1|	hypothetical protein, partial [Prevotella sp. P6B1]	93.33	6e-20	Bacteroidales	Bacteroidales
dbCAN_positive_1555	GH2	gi|610423394|gb|AHW60598.1| glycoside hydrolase [Draconibacterium orientale]	3e-09	gi|640561801|ref|WP_024992960.1|	hypothetical protein [Bacteroides paurosaccharolyticus]	55.56	1e-06	Bacteria	Not assigned
dbCAN_positive_1556	GH43	gi|247542810|gb|ACS99828.1| Alpha N arabinofuranosidase [Paenibacillus sp. JDR 2]	2e-18	gi|496397172|ref|WP_009106162.1|	alpha-N-arabinofuranosidase [Treponema sp. JC4]	81.63	3e-19	Bacteria	Bacteria
dbCAN_positive_1557	GH43	gi|312221825|emb|CBY01765.1| similar to xylan 1,4 beta xylosidase alpha N arabinofuranosidase [Leptosphaeria maculans JN3]	3e-15	gi|551313583|ref|WP_022933453.1|	alpha-N-arabinofuranosidase [Treponema bryantii]	76.47	2e-17	Treponema	Treponema
dbCAN_positive_1558	GH133	gi|149933726|gb|ABR40424.1| conserved hypothetical protein [Bacteroides vulgatus ATCC 8482]	9e-15	gi|697060170|ref|WP_033149789.1|	4-alpha-glucanotransferase [Prevotella sp. RM4]	95.45	2e-18	Prevotella	Prevotella
dbCAN_positive_1559	PL9	gi|288732497|emb|CBI14069.1| Putative pectate lyase related protein, polysaccharide lyase family [Streptococcus gallolyticus UCN34]	9e-05	No hits	-	-	-	No hits	No hits
dbCAN_positive_1560	CE10	gi|46096280|gb|EAK81513.1| hypothetical protein UM00128.1 [Ustilago maydis 521]	0.89	No hits	-	-	-	No hits	No hits
dbCAN_positive_1561	GH13	gi|381365320|dbj|BAL82148.1| putative 1,4 alpha glucan branching enzyme [Selenomonas ruminantium subsp. lactilytica TAM6421]	4e-21	gi|547917759|ref|WP_022320340.1|	1 4-alpha-glucan branching enzyme GlgB [Clostridium sp. CAG:349]	83.33	6e-19	Bacteria	Bacteria
dbCAN_positive_1562	GH43	gi|294472379|gb|ADE81768.1| putative arabinan endo 1,5 alpha L arabinosidase [Prevotella ruminicola 23]	3e-29	gi|697060915|ref|WP_033150533.1|	hypothetical protein, partial [Prevotella sp. RM4]	87.5	1e-24	Prevotella	Prevotella
dbCAN_positive_1563	GH3	gi|533205798|gb|AGU13703.1| putative beta glucosidase Bgl7 [Bacteroides uniformis]	1e-20	gi|695330080|ref|WP_032528297.1|	glycosyl hydrolase family 3 [Bacteroides fragilis]	84.44	5e-13	Bacteroides	Not assigned
dbCAN_positive_1564	GH51	gi|395398504|gb|AFN57662.1| alpha L arabinofuranosidase GHF51 [uncultured bacterium r 02]	2e-34	gi|395398504|gb|AFN57662.1|	alpha-L-arabinofuranosidase GHF51 [uncultured bacterium r_02]	96.61	2e-26	Prevotella	Prevotella
dbCAN_positive_1565	CE11	gi|326945848|gb|AEA21733.1| beta hydroxyacyl (acyl carrier protein) dehydratase FabZ [Prevotella denticola F0289]	3e-35	gi|655518290|ref|WP_028899279.1|	hydroxymyristoyl-ACP dehydratase [Prevotella sp. HJM029]	95.08	8e-27	Prevotella	Prevotella
dbCAN_positive_1566	GH94	gi|312443596|gb|ADQ79952.1| cellobiose phosphorylase [Paludibacter propionicigenes WB4]	4e-29	gi|493897270|ref|WP_006843139.1|	glycosyl transferase [Dysgonomonas mossii]	89.47	1e-24	Bacteria	Bacteria
dbCAN_positive_1567	GH24	gi|89952006|gb|ABD82021.1| Gifsy 2 prophage lysozyme [Saccharophagus degradans 2 40]	5e-11	gi|510819197|ref|WP_016192727.1|	glycoside hydrolase family protein [Erwinia tracheiphila]	58	8e-06	root	Not assigned
dbCAN_positive_1568	GH48	gi|509093722|gb|AGN27447.1| glycoside hydrolase 48 family protein, partial [uncultured bacterium]	1e-47	gi|509093722|gb|AGN27447.1|	glycoside hydrolase 48 family protein, partial [uncultured bacterium]	100	2e-39	environmental samples (uncultured bacterium)	environmental samples (uncultured bacterium)
dbCAN_positive_1569	GH27	gi|578019759|gb|AHI08081.1| peptide chain release factor 3 [Fimbriimonas ginsengisoli Gsoil 348]	8e-12	gi|565961995|ref|WP_023984292.1|	hypothetical protein [Prevotella oralis]	82.93	1e-14	Prevotella	Prevotella
dbCAN_positive_1570	GH109	gi|160861565|gb|ABX50099.1| oxidoreductase domain protein [Shewanella baltica OS195]	1e-09	gi|576324307|gb|ETZ23977.1|	oxidoreductase [Pedobacter sp. V48]	68.42	2e-16	Bacteroidetes	Bacteroidetes
dbCAN_positive_1571	GH78	gi|333737025|gb|AEF82974.1| alpha L rhamnosidase [Treponema azotonutricium ZAS 9]	2e-10	gi|565960960|ref|WP_023984065.1|	hypothetical protein [Prevotella oralis]	75.51	2e-14	Prevotella	Prevotella
dbCAN_positive_1572	CE12	gi|302194596|gb|ADL02168.1| lipolytic protein G D S L family [Brevundimonas subvibrioides ATCC 15264]	0.0002	gi|547283108|ref|WP_022016438.1|	lipolytic protein G-D-S-L family [Bacteroides sp. CAG:545]	38.14	3e-15	Bacteria	Bacteria
dbCAN_positive_1573	GH36	gi|294472097|gb|ADE81486.1| putative alpha galactosidase [Prevotella ruminicola 23]	1e-13	gi|696274591|ref|WP_032850988.1|	alpha-glycosidase [Bacteroides sp. D22]	81.58	9e-11	Bacteroidales	Not assigned
dbCAN_positive_1574	PL11	gi|433303157|gb|AGB28972.1| autotransporter associated beta strand repeat protein [Prevotella dentalis DSM 3688]	3e-20	gi|654482663|ref|WP_027952661.1|	cellulosome protein [Hallella seregens]	61.29	1e-16	Prevotellaceae	Prevotellaceae
dbCAN_positive_1575	GH51	gi|345111584|gb|AEN72416.1| Alpha N arabinofuranosidase [Rhodothermus marinus SG0.5JP17 172]	7e-23	gi|671551030|ref|WP_031533724.1|	MULTISPECIES: alpha-N-arabinofuranosidase [Bacteroides]	100	6e-25	Bacteroidales	Bacteroidales
dbCAN_positive_1576	GH36	gi|291539257|emb|CBL12368.1| Alpha galactosidase [Roseburia intestinalis XB6B4]	3e-54	gi|548328471|ref|WP_022514294.1|	alpha-galactosidase [Roseburia sp. CAG:182]	75.44	5e-45	Firmicutes	Firmicutes
dbCAN_positive_1577	GH10	gi|11526754|gb|AAG36765.1|AF180368 3 family 10 glycosyl hydrolase XynE [Fibrobacter succinogenes subsp. succinogenes S85]	2e-21	gi|9965987|gb|AAG02561.1|	xylanase xyn10M [Fibrobacter succinogenes subsp. succinogenes S85]	71.01	9e-16	Fibrobacter	Fibrobacter
dbCAN_positive_1578	GH5	gi|161898163|gb|ABX76045.1| endo 1,4 beta D glucanase [unidentified microorganism]	1e-33	gi|161898163|gb|ABX76045.1|	endo-1,4-beta-D-glucanase [unidentified microorganism]	89.83	5e-26	root	root
dbCAN_positive_1579	GH77	gi|237501697|gb|ACQ94290.1| 4 alpha glucanotransferase [Tolumonas auensis DSM 9187]	4e-18	gi|517830984|ref|WP_019001192.1|	hypothetical protein [Succinimonas amylolytica]	79.63	3e-16	Aeromonadales	Aeromonadales
dbCAN_positive_1580	GH5	gi|284158796|gb|ADB80112.1| cellodextrinase [uncultured microorganism]	7e-32	gi|284158796|gb|ADB80112.1|	cellodextrinase [uncultured microorganism]	73.33	3e-23	Prevotella	Prevotella
dbCAN_positive_1581	GH3	gi|32527637|gb|AAA86753.2| exo 1,4 beta glucosidase precursor [Prevotella bryantii]	2e-41	gi|653247603|ref|WP_027453064.1|	glycoside hydrolase [Prevotella bryantii]	91.78	4e-31	Prevotella	Prevotella
dbCAN_positive_1582	GH51	gi|291535945|emb|CBL09057.1| Alpha L arabinofuranosidase [Roseburia intestinalis M50 1]	4e-20	gi|548231595|ref|WP_022450254.1|	alpha-L-arabinofuranosidase [Roseburia sp. CAG:303]	73.97	4e-30	Roseburia	Roseburia
dbCAN_positive_1583	GH77	gi|328803462|gb|AEB48661.1| 4 alpha glucanotransferase [Aeromonas veronii B565]	9e-10	gi|517830984|ref|WP_019001192.1|	hypothetical protein [Succinimonas amylolytica]	50	1e-07	Gammaproteobacteria	Not assigned
dbCAN_positive_1584	PL1	gi|359385434|emb|CCA94940.1| putative polysaccharide lyase family 1 [uncultured eukaryote]	0.046	gi|488792256|ref|WP_002704662.1|	Pectate lyase/Amb allergen [Treponema saccharophilum]	66.67	3e-16	Treponema	Treponema
dbCAN_positive_1585	CE6	gi|261373638|gb|ACX76383.1| protein of unknown function DUF303 acetylesterase putative [Fibrobacter succinogenes subsp. succinogenes S85]	2e-25	gi|504357814|ref|WP_014544916.1|	hypothetical protein [Fibrobacter succinogenes]	89.8	7e-19	Fibrobacter	Fibrobacter
dbCAN_positive_1586	GH53	gi|294472026|gb|ADE81415.1| glycosyl hydrolase, family 53 [Prevotella ruminicola 23]	3e-30	gi|655528700|ref|WP_028906773.1|	arabinogalactan endo-1,4-beta-galactosidase [Prevotella ruminicola]	76.56	7e-23	Prevotella	Prevotella
dbCAN_positive_1587	GH113	gi|294472026|gb|ADE81415.1| glycosyl hydrolase, family 53 [Prevotella ruminicola 23]	3e-30	gi|655528700|ref|WP_028906773.1|	arabinogalactan endo-1,4-beta-galactosidase [Prevotella ruminicola]	76.56	7e-23	Prevotella	Prevotella
dbCAN_positive_1588	CE4	gi|169351327|ref|ZP 02868265.1| hypothetical protein CLOSPI 2107 [Clostridium spiroforme DSM 1552]	3e-06	No hits	-	-	-	No hits	No hits
dbCAN_positive_1589	GH94	gi|460565153|gb|AGH14130.1| cellobiose phosphorylase [Prevotella sp. Sc00066]	3e-34	gi|697059806|ref|WP_033149429.1|	glycosyl transferase [Prevotella sp. RM4]	96.49	5e-25	Bacteroidales	Bacteroidales
dbCAN_positive_1590	GH94	gi|328448552|gb|AEB14268.1| glycosyltransferase 36 [Treponema succinifaciens DSM 2489]	8e-22	gi|503466890|ref|WP_013701551.1|	glycosyl transferase [Treponema succinifaciens]	93.18	1e-15	Treponema	Treponema
dbCAN_positive_1591	CE7	gi|554510165|gb|AGY82531.1| acetyl esterase [Carnobacterium sp. WN1359]	0.081	gi|406883425|gb|EKD31020.1|	hypothetical protein ACD_77C00424G0002 [uncultured bacterium]	45.61	9e-08	Bacteroidales	Not assigned
dbCAN_positive_1592	GH2	gi|294474254|gb|ADE83643.1| beta galactosidase [Prevotella ruminicola 23]	8e-16	gi|655533816|ref|WP_028907990.1|	beta-galactosidase [Prevotella ruminicola]	62.96	4e-12	Prevotella	Not assigned
dbCAN_positive_1593	GH35	gi|294473700|gb|ADE83089.1| putative beta galactosidase [Prevotella ruminicola 23]	2e-24	gi|490471956|ref|WP_004342446.1|	beta-galactosidase [Prevotella buccae]	81.63	1e-17	Bacteroidales	Bacteroidales
dbCAN_positive_1594	GH42	gi|294473700|gb|ADE83089.1| putative beta galactosidase [Prevotella ruminicola 23]	2e-24	gi|490471956|ref|WP_004342446.1|	beta-galactosidase [Prevotella buccae]	81.63	1e-17	Bacteroidales	Bacteroidales
dbCAN_positive_1595	CE12	gi|387854154|gb|AFK02251.1| glycoside hydrolase family 28 [Emticicia oligotrophica DSM 17448]	2e-12	gi|657039234|ref|WP_029282316.1|	GntR family transcriptional regulator [Pedobacter sp. R20-19]	44.44	3e-10	Bacteroidetes	Not assigned
dbCAN_positive_1596	GH43	gi|283827709|gb|ADB43998.1| endo alpha 1,5 L arabinanase [uncultured bacterium]	3e-19	gi|283827709|gb|ADB43998.1|	endo-alpha-1,5-L-arabinanase [uncultured bacterium]	78	9e-16	Prevotella	Prevotella
dbCAN_positive_1597	GH94	gi|315447180|gb|ADU20744.1| glycosyltransferase 36 [Ruminococcus albus 7 = DSM 20455]	4e-17	gi|652835614|ref|WP_027118500.1|	glycosyl transferase [Lachnospiraceae bacterium YSB2008]	95.56	6e-17	Clostridiales	Clostridiales
dbCAN_positive_1598	GH36	gi|295108999|emb|CBL22952.1| Alpha galactosidase [Ruminococcus obeum A2 162]	3e-18	gi|510889985|ref|WP_016223303.1|	alpha-galactosidase [Lachnospiraceae bacterium 3-2]	68	9e-13	Bacteria	Not assigned
dbCAN_positive_1599	GH53	gi|359827675|gb|AEV70448.1| arabinogalactan endo 1,4 beta galactosidase [[Clostridium]clariflavum DSM 19732]	1e-10	gi|498366913|ref|WP_010681069.1|	glycosyl hydrolase [Acetivibrio cellulolyticus]	59.62	3e-06	cellular organisms	Not assigned
dbCAN_positive_1600	GH5	gi|359827675|gb|AEV70448.1| arabinogalactan endo 1,4 beta galactosidase [[Clostridium]clariflavum DSM 19732]	1e-10	gi|498366913|ref|WP_010681069.1|	glycosyl hydrolase [Acetivibrio cellulolyticus]	59.62	3e-06	cellular organisms	Not assigned
dbCAN_positive_1601	GH94	gi|160428734|gb|ABX42297.1| glycosyltransferase 36 [Lachnoclostridium phytofermentans ISDg]	5e-24	gi|546693263|ref|WP_021885483.1|	glycosyltransferase family 36 [Clostridium sp. CAG:590]	100	5e-21	Clostridium	Clostridium
dbCAN_positive_1602	GH2	gi|324318935|gb|ADY36826.1| Beta galactosidase [Bacteroides salanitronis DSM 18170]	1e-21	gi|697058901|ref|WP_033148533.1|	beta-galactosidase [Prevotella sp. P6B1]	59.09	4e-16	Bacteroidales	Bacteroidales
dbCAN_positive_1603	GH43	gi|294472798|gb|ADE82187.1| arabinan endo 1,5 alpha L arabinosidase [Prevotella ruminicola 23]	2e-37	gi|655528697|ref|WP_028906770.1|	arabinan endo-1 5-alpha-L-arabinosidase [Prevotella ruminicola]	78.21	1e-29	Prevotella	Prevotella
dbCAN_positive_1604	GH133	gi|149935298|gb|ABR41995.1| 4 alpha glucanotransferase [Parabacteroides distasonis ATCC 8503]	4e-22	gi|546359560|ref|WP_021846564.1|	uncharacterized protein [Bacteroides sp. CAG:598]	61.43	5e-16	Bacteroidales	Bacteroidales
dbCAN_positive_1605	GH9	gi|373943936|gb|AEY64857.1| putative carbohydrate binding protein,dockerin like protein [Clostridium sp. BNL1100]	2e-17	gi|547317988|ref|WP_022049437.1|	glycosyl hydrolase family 9./Carbohydrate binding domain./N-terminal ig-like domain of cellulase [Ruminococcus sp. CAG:254]	71.93	7e-18	Ruminococcus	Ruminococcus
dbCAN_positive_1606	PL11	gi|433303624|gb|AGB29439.1| hypothetical protein Prede 2166 [Prevotella dentalis DSM 3688]	2e-18	gi|654481845|ref|WP_027951858.1|	carbohydrate-binding protein [Hallella seregens]	69.57	5e-13	Prevotellaceae	Not assigned
dbCAN_positive_1607	GH94	gi|295103435|emb|CBL00979.1| cellobiose phosphorylase [Faecalibacterium prausnitzii SL3 3]	3e-06	No hits	-	-	-	No hits	No hits
dbCAN_positive_1608	GH94	gi|460565153|gb|AGH14130.1| cellobiose phosphorylase [Prevotella sp. Sc00066]	2e-18	gi|460565153|gb|AGH14130.1|	cellobiose phosphorylase [Prevotella sp. Sc00066]	83.33	1e-13	Bacteroidales	Bacteroidales
dbCAN_positive_1609	GH10	gi|571050107|gb|AHF23854.1| family 10 endo beta 1,4 xylanase [uncultured bacterium Contig15]	1e-23	gi|551312099|ref|WP_022931984.1|	beta-1,4-xylanase [Treponema bryantii]	90.74	3e-22	Treponema	Treponema
dbCAN_positive_1610	GH13	gi|83850242|gb|EAP88110.1| alpha amylase, putative [Croceibacter atlanticus HTCC2559]	6e-13	gi|547185772|ref|WP_021927707.1|	putative uncharacterized protein [Alistipes sp. CAG:831]	61.82	5e-13	Bacteria	Not assigned
dbCAN_positive_1611	GH31	gi|312202140|gb|ADQ45467.1| glycoside hydrolase family 31 [Caldicellulosiruptor kronotskyensis 2002]	1e-13	gi|547195091|ref|WP_021936494.1|	alpha-xylosidase [Bacteroides sp. CAG:189]	81.25	3e-14	Bacteroidales	Bacteroidales
dbCAN_positive_1612	GH94	gi|433303630|gb|AGB29445.1| cellobiose phosphorylase [Prevotella dentalis DSM 3688]	5e-22	gi|493897270|ref|WP_006843139.1|	glycosyl transferase [Dysgonomonas mossii]	81.63	6e-18	Bacteroidetes	Bacteroidetes
dbCAN_positive_1613	GH13	gi|324318332|gb|ADY36223.1| alpha amylase catalytic region [Bacteroides salanitronis DSM 18170]	1e-21	gi|655549635|ref|WP_028912800.1|	alpha-amylase [Prevotella sp. MA2016]	92.16	2e-19	Prevotella	Prevotella
dbCAN_positive_1614	GH10	gi|225016050|gb|ACN78954.1| bifunctional GH 10 xylanase CE 1 ferulic acid esterase [Prevotella ruminicola]	1e-52	gi|655521606|ref|WP_028902293.1|	MULTISPECIES: glycosyl hydrolase family 10 [Prevotella]	90.38	8e-43	Prevotella	Prevotella
dbCAN_positive_1615	GH11	gi|353241081|emb|CCA72918.1| probable endo 1,4 beta xylanase A precursor [Piriformospora indica DSM 11827]	3e-07	gi|652751233|ref|WP_027071098.1|	1,4-beta-xylanase [Luteimonas sp. J29]	47.27	0.0004	cellular organisms	Not assigned
dbCAN_positive_1616	CE1	gi|82524081|emb|CAJ19122.1| acetyl xylan esterase [unidentified microorganism]	2e-35	gi|82524081|emb|CAJ19122.1|	acetyl xylan esterase [unidentified microorganism]	92.31	5e-29	unclassified sequences	unclassified sequences
dbCAN_positive_1617	PL1	gi|408794878|gb|AFU91453.1| pectate lyase, partial [uncultured microorganism]	7e-23	gi|408794878|gb|AFU91453.1|	pectate lyase, partial [uncultured microorganism]	90.48	2e-17	Bacteria	Bacteria
dbCAN_positive_1618	GH106	gi|324319642|gb|ADY37533.1| lipolytic protein G D S L family [Bacteroides salanitronis DSM 18170]	8e-16	gi|653250454|ref|WP_027455877.1|	glycosyl hydrolase family 2 [Prevotella brevis]	77.08	3e-15	Prevotella	Prevotella
dbCAN_positive_1619	GH105	gi|294473505|gb|ADE82894.1| pectinase family protein glycosyl hydrolase family 88 [Prevotella ruminicola 23]	3e-26	gi|697060596|ref|WP_033150215.1|	hypothetical protein, partial [Prevotella sp. RM4]	87.04	3e-19	Prevotella	Prevotella
dbCAN_positive_1620	GH127	gi|532229059|gb|AGT84038.1| hypothetical protein B737 3374 [Amycolatopsis mediterranei RB]	2e-09	gi|653250059|ref|WP_027455489.1|	acetyl-CoA carboxylase [Prevotella brevis]	70.31	2e-20	Prevotella	Prevotella
dbCAN_positive_1621	GH11	gi|226343633|gb|ACO48439.1| xylanase [Ovis aries]	1e-25	gi|226958393|ref|NP_001152976.1|	xylanase precursor [Ovis aries]	78.69	2e-22	Ovis	Ovis
dbCAN_positive_1622	PL11	gi|433303157|gb|AGB28972.1| autotransporter associated beta strand repeat protein [Prevotella dentalis DSM 3688]	5e-09	gi|654482663|ref|WP_027952661.1|	cellulosome protein [Hallella seregens]	49.12	2e-06	Prevotellaceae	Not assigned
dbCAN_positive_1623	GH36	gi|433303486|gb|AGB29301.1| alpha galactosidase [Prevotella dentalis DSM 3688]	5e-46	gi|546357113|ref|WP_021844211.1|	putative exported alpha-galactosidase [Bacteroides sp. CAG:1060]	62.3	7e-39	Bacteroidales	Bacteroidales
dbCAN_positive_1624	GH31	gi|433303486|gb|AGB29301.1| alpha galactosidase [Prevotella dentalis DSM 3688]	5e-46	gi|546357113|ref|WP_021844211.1|	putative exported alpha-galactosidase [Bacteroides sp. CAG:1060]	62.3	7e-39	Bacteroidales	Bacteroidales
dbCAN_positive_1625	GH2	gi|537742694|emb|CDF80337.1| beta galactosidase (GH2) [Formosa agariphila KMM 3901]	1e-14	gi|537742694|emb|CDF80337.1|	beta-galactosidase (GH2) [Formosa agariphila KMM 3901]	60.34	6e-11	Bacteria	Not assigned
dbCAN_positive_1626	GH78	gi|149933602|gb|ABR40300.1| glycoside hydrolase family 78 [Bacteroides vulgatus ATCC 8482]	1e-22	gi|671549283|ref|WP_031532167.1|	MULTISPECIES: alpha-rhamnosidase [Bacteroides]	98.25	1e-23	Bacteroides	Bacteroides
dbCAN_positive_1627	GH10	gi|442540199|gb|AGC54686.1| XynD, partial [uncultured organism]	4e-20	gi|546355433|ref|WP_021842727.1|	glycosyl hydrolase family 10 [Bacteroides sp. CAG:1060]	68.63	1e-13	Bacteroidales	Bacteroidales
dbCAN_positive_1628	GH10	gi|294473832|gb|ADE83221.1| glycosyl hydrolase, family 10 [Prevotella ruminicola 23]	2e-25	gi|655550129|ref|WP_028913294.1|	hypothetical protein [Prevotella sp. MA2016]	76.12	5e-21	Prevotella	Prevotella
dbCAN_positive_1629	GH67	gi|82524097|emb|CAJ19133.1| putative alpha glucuronidase, partial [unidentified microorganism]	2e-14	gi|494308570|ref|WP_007173842.1|	alpha-glucuronidase [Prevotella bergensis]	57.14	2e-10	Prevotella	Not assigned
dbCAN_positive_1630	GH57	gi|294472786|gb|ADE82175.1| glycosyl hydrolase, family 57 [Prevotella ruminicola 23]	4e-35	gi|671549115|ref|WP_031532039.1|	MULTISPECIES: alpha-amylase [Bacteroides]	100	2e-35	Bacteroides	Bacteroides
dbCAN_positive_1631	GH124	gi|315448318|gb|ADU21882.1| Mannan endo 1,4 beta mannosidase [Ruminococcus albus 7 = DSM 20455]	5e-10	gi|149941265|emb|CAO02528.1|	putative cellulosomal scaffoldin protein precursor [Ruminococcus flavefaciens]	76.47	4e-14	Ruminococcus	Ruminococcus
dbCAN_positive_1632	GH2	gi|261372636|gb|ACX75381.1| glycoside hydrolase family 2 TIM barrel [Fibrobacter succinogenes subsp. succinogenes S85]	3e-38	gi|504359353|ref|WP_014546455.1|	glycosyl transferase family 2 [Fibrobacter succinogenes]	92.65	6e-31	Fibrobacter	Fibrobacter
dbCAN_positive_1633	GH43	gi|324974128|gb|ADY53112.1| glycoside hydrolase family 43 [Pedobacter saltans DSM 12145]	3e-31	gi|503398936|ref|WP_013633597.1|	glycoside hydrolase [Pedobacter saltans]	71.62	2e-25	Bacteroidetes	Bacteroidetes
dbCAN_positive_1634	GH25	gi|315470773|gb|ADU27377.1| glycoside hydrolase family 25 [Ethanoligenens harbinense YUAN 3]	1e-15	gi|503251067|ref|WP_013485728.1|	1,4-beta-N-acetylmuramidase [Ethanoligenens harbinense]	55.74	3e-11	Bacteria	Not assigned
dbCAN_positive_1635	GH77	gi|261371724|gb|ACX74469.1| 4 alpha glucanotransferase [Fibrobacter succinogenes subsp. succinogenes S85]	1e-25	gi|504358508|ref|WP_014545610.1|	4-alpha-glucanotransferase [Fibrobacter succinogenes]	90	2e-20	Fibrobacter	Fibrobacter
dbCAN_positive_1636	GH106	gi|294473552|gb|ADE82941.1| sugar binding domain protein [Prevotella ruminicola 23]	2e-15	gi|517275431|ref|WP_018464249.1|	hypothetical protein [Prevotella paludivivens]	70.73	8e-11	Prevotella	Not assigned
dbCAN_positive_1637	CE7	gi|294473165|gb|ADE82554.1| carbohydrate esterase, family 7 [Prevotella ruminicola 23]	4e-15	gi|697060735|ref|WP_033150353.1|	acetyl xylan esterase [Prevotella sp. RM4]	73.33	4e-12	Prevotella	Not assigned
dbCAN_positive_1638	GH94	gi|291556253|emb|CBL33370.1| cellobiose phosphorylase [[Eubacterium]siraeum V10Sc8a]	5e-26	gi|653228361|ref|WP_027440860.1|	glycosyl transferase [Lachnospiraceae bacterium AC2031]	86.21	6e-23	Firmicutes	Firmicutes
dbCAN_positive_1639	GH43	gi|294473644|gb|ADE83033.1| glycosyl hydrolase, family 43 [Prevotella ruminicola 23]	5e-34	gi|653250755|ref|WP_027456164.1|	glycoside hydrolase [Prevotella brevis]	93.85	2e-30	Prevotella	Prevotella
dbCAN_positive_1640	GH32	gi|605574153|gb|AHV96820.1| levanase [Paenibacillus sabinae T27]	1e-07	gi|495133853|ref|WP_007858662.1|	hypothetical protein [[Clostridium] citroniae]	50.85	3e-08	Clostridium	Not assigned
dbCAN_positive_1641	GH2	gi|88709616|gb|EAR01849.1| beta galactosidase [Maribacter sp. HTCC2170]	4e-22	gi|588488021|dbj|GAF05906.1|	beta-galactosidase [Cytophaga fermentans DSM 9555 = JCM 21142]	78.43	1e-18	Bacteroidetes	Bacteroidetes
dbCAN_positive_1642	GH3	gi|294473963|gb|ADE83352.1| glycosyl hydrolase, family 3 [Prevotella ruminicola 23]	4e-29	gi|697058693|ref|WP_033148326.1|	glycosyl hydrolase family 3 [Prevotella sp. P6B1]	96.36	4e-22	Bacteroidales	Bacteroidales
dbCAN_positive_1643	GH45	gi|608608885|gb|AHW52263.1| glycoside hydrolase family 45, partial [Gliocladium sp. G3 1]	0.0003	No hits	-	-	-	No hits	No hits
dbCAN_positive_1644	GH2	gi|280977897|gb|ACZ98666.1| beta galactosidase beta glucuronidase, partial [Cellulosilyticum ruminicola]	8e-17	gi|697058546|ref|WP_033148179.1|	glycoside hydrolase [Prevotella sp. P6B1]	91.49	7e-18	Prevotella	Prevotella
dbCAN_positive_1645	PL1	gi|301155718|emb|CBW15186.1| unnamed protein product [Haemophilus parainfluenzae T3T1]	9e-35	gi|494790572|ref|WP_007525980.1|	pectate lyase [Haemophilus sputorum]	76	8e-28	Bacteria	Bacteria
dbCAN_positive_1646	GH9	gi|372325936|gb|AEX92718.1| putative cellulase [Neocallimastix patriciarum]	9e-11	gi|372325936|gb|AEX92718.1|	putative cellulase [Neocallimastix patriciarum]	65	4e-07	Neocallimastigaceae	Not assigned
dbCAN_positive_1647	GH25	gi|302394385|gb|ADL33290.1| lysozyme Lyc25E [Butyrivibrio proteoclasticus B316]	2e-23	gi|547949591|ref|WP_022350439.1|	putative uncharacterized protein [Firmicutes bacterium CAG:534]	83.93	1e-20	Firmicutes	Firmicutes
dbCAN_positive_1648	GH94	gi|261373736|gb|ACX76481.1| cellodextrin phosphorylase [Fibrobacter succinogenes subsp. succinogenes S85]	8e-30	gi|504357905|ref|WP_014545007.1|	glycosyl transferase [Fibrobacter succinogenes]	82.76	1e-22	Bacteria	Bacteria
dbCAN_positive_1649	GH13	gi|166087057|dbj|BAG01765.1| isoamylase precursor [Microcystis aeruginosa NIES 843]	5e-20	gi|493576830|ref|WP_006529954.1|	pullulanase-like glycosidase possibly secreted by type II secretory pathway [Gloeocapsa sp. PCC 73106]	86.36	4e-16	Bacteria	Bacteria
[truncated: 10,588 more rows]
